# Supplementary material for: Bacterial enrichment prior to third-generation metagenomic sequencing improves detection of BRD pathogens and genetic determinants of antimicrobial resistance in feedlot cattle
Source: Front Microbiol. 2024 May 8;15:1386319. doi: 10.3389/fmicb.2024.1386319 (PMC11110911; doi:10.3389/fmicb.2024.1386319)
Supplement: Supplementary file 2 [file Table_1.XLSX]

## Sheet: Title page
	Supplementary Tables for:
	Bacterial enrichment prior to third-generation metagenomic sequencing improves detection of BRD pathogens and genetic determinants of antimicrobial resistance in feedlot cattle
	Emily K. Herman1, Stacey R. Lacoste2, Claire N. Freeman2, Simon J. G. Otto3,4, E. Luke McCarthy5, Matthew G. Links5,6, Paul Stothard1, Cheryl Waldner2*
	1 Department of Agricultural, Food, and Nutritional Science, Faculty of Agricultural, Life, and Environmental Sciences, 2-31 General Services Building, University of Alberta, Edmonton, AB T6G 2H1
	2 Department of Large Animal Clinical Sciences, Western College of Veterinary Medicine, University of Saskatchewan, 52 Campus Drive, Saskatoon, Saskatchewan S7N 5B4
	3 HEAT-AMR (Human-Environment-Animal Transdisciplinary AMR) Research Group, School of Public Health, University of Alberta, 11322 89 Ave NW, Edmonton, AB, T6G 2G7
	4 Healthy Environments Thematic Area Lead, Centre for Healthy Communities, School of Public Health, University of Alberta
	5 Department of Animal and Poultry Science, College of Agriculture and Bioresources, University of Saskatchewan, 51 Campus Drive, Saskatoon, Saskatchewan S7N 5A8
	6 Department of Computer Science, College of Arts and Science, University of Saskatchewan, 110 Science Place, Saskatoon, Saskatchewan S7N 5C9
	List of supplementary tables:
	Supplementary Table 1A. Raw sequence statistics following quality control and host filtering for unenriched, 10 hour enrichment, and 14 hour enrichment samples.
	Supplementary Table 1B. Sequence statistics following quality control steps for frozen swabs undergoing bacterial enrichment for 10 and 14 hours compared to DNA from the same samples that were not enriched.
	Supplementary Table 2A. Taxonomic classification statistics for Mannheimia haemolytica: culture results, number of reads, amount of sequence (total base pairs - bp), and the theoretical genomic coverage of that sequence.
	Supplementary Table 2B. Taxonomic classification statistics for Pasteurella multocida: culture results, number of reads, amount of sequence (total base pairs - bp), and the theoretical genomic coverage of that sequence.
	Supplementary Table 2C. Taxonomic classification statistics for Histophilus somni: culture results, number of reads, amount of sequence (total base pairs - bp), and the theoretical genomic coverage of that sequence.
	Supplementary Table 3. Minimum inhibitory concentrations for isolates recovered in this study.
	Supplementary Table 4A. Summary of ARGs detected by Abricate (CARD, NCBI) and AMRFinder+ (NCBI)
	Supplementary Table 4B. Summary of ARGs detected by Abricate (MEGARes)
	Supplementary Table 5A. Mannheimia haemolytica reads containing ARGs detected by Abricate (CARD, NCBI, MEGARes) and AMRFinder+ (NCBI)
	Supplementary Table 5B. Pasteurella multocida reads containing ARGs detected by Abricate (CARD, NCBI, MEGARes) and AMRFinder+ (NCBI)
	Supplementary Table 5C. Histophilus somni reads containing ARGs detected by Abricate (CARD, NCBI, MEGARes) and AMRFinder+ (NCBI)
	Supplementary Table 6. Mannheimia haemolytica, Pasteurella multocida, and Histophilus somni reads with more than one antimicrobial resistance gene detected by Abricate (CARD, NCBI, MEGARes) and AMRFinder+ (NCBI).

## Sheet: S Table 1A
Supplementary Table 1A. Raw sequence statistics following quality control and host filtering for unenriched, 10 hour enrichment, and 14 hour enrichment samples.
Sample	Year of sample collection	Month arrived	Days on feed at sampling	Total bases (No enrichment)	Total bases (10h)	Total bases (14h)	Number of reads (No enrichment)	Number of reads (10h)	Number of reads (14h)	Mean read length (No enrichment)	Mean read length (10h)	Mean read length (14h)	Median read length (No enrichment)	Median read length (10h)	Median read length (14h)	Mean read quality (No enrichment)	Mean read quality (10h)	Mean read quality (14h)	Median read quality (No enrichment)	Median read quality (10h)	Median read quality (14h)
2045Bi2-003	2020	October	6	2652563753	1311169141	886883299	718812	177298	199487	3690.2	7395.3	4445.8	3044	3968	2138	13.2	12.3	13.2	13.5	12.5	13.4
2045Bi2-004	2020	October	6	2127029261	1597495332	1003856649	457106	563241	232735	4653.3	2836.3	4313.3	3840	1757	2184	13.1	12.6	13.5	13.4	12.7	13.8
2045Bi2-018	2020	October	6	96238260	1701569234	695330300	78993	353663	86682	1218.3	4811.3	8021.6	559	2752	4416.5	14	12.6	13.4	14.2	12.7	13.7
2045Bi2-023	2020	October	6	374831126	1114038716	402315653	61067	140804	107434	6138	7912	3744.8	5673	3890	2121	13.2	12.4	13.4	13.5	12.5	13.6
2045Bi2-046	2020	October	6	1987323497	391236130	829126248	547200	96646	215552	3631.8	4048.1	3846.5	1783	2740.5	1888.5	13.7	13.1	13.4	14	13.4	13.6
2045Bi2-053	2020	October	6	842657925	306133423	969618791	192092	79295	133290	4386.7	3860.7	7274.5	1961	2271	3890	13.2	13	13	13.3	13.3	13.2
2045Bi2-055	2020	October	6	803673938	134810067	809169761	253739	22673	267018	3167.3	5945.8	3030.4	1691	3118	1358	13.3	13	13.5	13.5	13.3	13.7
2045Bi2-063	2020	October	6	1072506225	349199584	571009835	307302	54568	81808	3490.1	6399.3	6979.9	2638	3851	2513	13.1	13	12.8	13.3	13.3	13
2045Bi2-067	2020	October	6	10819406048	128684336	706349718	3291803	29360	93954	3286.8	4383	7518	2229	2759	3613.5	13.8	13	13.2	14	13.2	13.5
2045Bi2-070	2020	October	6	10609056	328122807	1739824698	4541	52064	892193	2336.3	6302.3	1950.1	975	3776	1222	13.4	12.9	13.4	13.6	13.1	13.7
2045Ai2-012	2020	October	13	1317873305	269176069	908172774	3504650	45870	214178	376	5868.2	4240.3	290	3683.5	2313	14	13.2	13.3	14	13.5	13.5
2046bi2-013	2020	November	13	892751432	388841358	1359331228	955089	156267	287719	934.7	2488.3	4724.5	318	1549	2741	13.7	13.1	13.1	13.7	13.4	13.3
2045Bix2-015	2020	October	13	1154581513	358694931	474819334	1436438	72000	162398	803.8	4981.9	2923.8	365	2243	1848	14	13.2	13.2	14	13.4	13.4
2048Ai2-036	2020	December	13	41425624	247358687	730006526	36938	32818	146853	1121.5	7537.3	4971	488	3740.5	2063	13.9	12.9	13.1	14	13.2	13.3
2048Ai2-083	2020	December	13	1512274838	290568628	931835390	901347	128777	324873	1677.8	2256.4	2868.3	696	1551	1379	13.1	12.9	13.3	13.3	13.1	13.5
2046Ai2-095	2020	November	13	1561527366	135168129	185116387	827377	15227	35600	1887.3	8876.9	5199.9	1167	4872	2908	13.3	12.6	13	13.5	12.9	13.2
2148Bdev3009	2021	December	30	Not available	315432869	2144775628	Not available	39481	365521	Not available	7989.5	5867.7	Not available	4554	3617	Not available	12.9	12.3	Not available	13.2	12.4
2145Ax8-011	2021	October	8	Not available	247544876	1659014595	Not available	37445	611750	Not available	6610.9	2711.9	Not available	4375	1492	Not available	12.7	12.5	Not available	12.9	12.6
2146Bdev014	2021	November	20	Not available	354854324	1444054404	Not available	57087	192032	Not available	6216	7519.9	Not available	3986	4263	Not available	12.7	12.4	Not available	12.9	12.6
2146Bdev13	2021	November	20	Not available	408192699	1283460714	Not available	60758	239067	Not available	6718.3	5368.6	Not available	4659	3018	Not available	12.8	12.4	Not available	13	12.5

## Sheet: S Table 1B
Supplementary Table 1B. Sequence statistics following quality control steps for frozen swabs undergoing bacterial enrichment for 10 and 14 hours compared to DNA from the same samples that were not enriched.
		Subset matching unenriched DNA n=16			Full data set n=20
Post-Host removal		Median	Minimum	Maximum	Median	Minimum	Maximum
Total bases	No enrichment	1113543869	10609056	10819406048	---
	10 hours	3.38661e+08	128684336	1701569234	3.38661e+08	128684336	1701569234
	14 hours	8.19148e+08	185116387	1739824698	8.97528e+08	185116387	2144775628
Number of reads	No enrichment	502153	4541	3504650	---
	10 hours	75647.5	15227	563241	58922.5	15227	563241
	14 hours	180942	35600	892193	206832	35600	892193
Mean read length (bp)	No enrichment	2751.8	376	6138	---
	10 hours	5425.05	2256.4	8876.9	6080.9	2256.4	8876.9
	14 hours	4379.55	1950.1	8021.6	4585.15	1950.1	8021.6
Median read length (bp)	No enrichment	1429	290	5673	---
	10 hours	2938.5	1549	4872	3712	1549	4872
	14 hours	2161	1222	4416.5	2248.5	1222	4416.5
Mean read quality	No enrichment	13.35	13.1	14	---
	10 hours	12.95	12.3	13.2	12.9	12.3	13.2
	14 hours	13.25	12.8	13.5	13.2	12.3	13.5
Median read quality	No enrichment	13.55	13.3	14.2	---
	10 hours	13.2	12.5	13.5	13.15	12.5	13.5
	14 hours	13.5	13	13.8	13.4	12.4	13.8

## Sheet: S Table 2A
Supplementary Table 2A. Taxonomic classification statistics for Mannheimia haemolytica: culture results, number of reads, amount of sequence (total base pairs - bp), and the theoretical genomic coverage of that sequence.
Sample type and ID		Culture	No enrichment			10-hour enrichment				14-hour enrichment
			Number of reads	Total base pairs	Theoretical coverage	PCR (copies)	Number of reads	Total base pairs	Theoretical coverage	PCR (copies)	Number of reads	Total base pairs	Theoretical coverage
Fall 2020	2045Bi2-003	1+	214	1.66x106	0.59	7.75x105	2.52x103	2.56x107	9.2	1.90x106	595	5.38x106	1.9
	2045Bi2-004	1+	10	5.74x104	0.02	3.39x106	2.05x104	2.35x108	83.8	6.96x106	2.36x104	3.06x108	109.3
	2045Bi2-018	1+	9	5.46x104	0.02	5.86x105	5.92x103	6.93x107	24.7	4.60x106	1.12x104	1.92x108	68.7
	2045Bi2-023	3+	1027	7.78x106	2.78	1.82x107	8.42x104	9.5x108	339.4	7.00x106	3.40x104	1.96x108	69.8
	2045Bi2-046	1+	17	9.38x104	0.04	1.5x106	2.07x103	2.23x107	8	1.36x106	3.21x103	2.90x107	10.4
	2045Bi2-053	1+	2	4.99x103	0.002	5.08x105	2.00x103	1.34x107	4.8	5.07x105	2.06x103	1.76x107	6.3
	2045Bi2-055	1+	6	1.61x104	0.01	4.17x105	528	4.45x106	1.6	4.16x105	2.79x103	1.31x107	4.7
	2045Bi2-063	1+	46	3.12x105	0.12	7.06x105	1.20x103	1.11x107	4	1.18x106	1.28x103	8.70x106	3.1
	2045Bi2-067	1+	247	1.45x106	0.52	2.38x106	1.94x103	1.79x107	6.4	6.87x106	2.05x104	2.26x108	80.8
	2045Bi2-070	1+	0	0	0	3.83x106	9.44x103	1.15x108	41.2	2.55x106	4.76x104	2.92x108	104.4
	2045Ai2-012	1+	17	4.37x104	0.02	2.98x107	2.03x103	2.28x107	8.1	4.04x106	1.26x104	1.11x108	39.7
	2046bi2-013	1+	15	5.37x103	0.002	5.42x106	2.52x104	1.33x108	47.6	3.53x106	3.99x104	3.63x108	129.8
	2045Bix2-015	1+	21	6.2x104	0.02	2.82x106	2.22x104	1.22x108	43.7	3.31x106	2.09x104	1.01x108	36.1
	2048Ai2-036	1+	103	2.08x105	0.08	5.55x106	1.03x104	1.26x108	45	1.13x107	2.49x104	2.93x108	104.5
	2048Ai2-083	1+	1	1.26x104	0.005	4.26x105	1.94x103	8.82x106	3.2	1.53x106	1.57x103	1.55x107	5.5
	2046Ai2-095	1+	0	0	0	1.53x105	479	4.00x106	1.4	1.88x105	1.94x103	8.12x106	2.9
Fall 2021	2148Bdev3009	1+	Not sequenced			8.83x106	1.30x104	1.70x108	60.8	3.06x107	1.51x105	1.28x109	456.7
	2145Ax8-011	1+	Not sequenced			2.27x105	602	5.66x106	2	5.68x105	2.64x103	1.87x107	6.7
	2146Bdev014	few	Not sequenced			2.74x106	6.53x103	7.87x107	28.1	4.00x107	7.01x104	8.15x108	290.9
	2146Bdev13	negative	Not sequenced			782	430	3.62x106	1.3	71	697	5.24x106	1.9
Median all samples		n=20	16	5.6x104	0.02	1.94x106	2.30x103	2.42x107	8.6	2.93x106	1.19x104	1.06x108	37.9
Median culture positives		n=19	16	5.6x104	0.02	2.38x106	2.52x103	2.56x107	9.2	3.31x106	1.26x104	1.11x108	39.7
Median all 2020 samples		n=16	16	5.6x104	0.02	1.94x106	2.30x103	2.42x107	8.6	2.93x106	1.19x104	1.06x108	37.9
Median 2020 positives		n=16	16	5.6x104	0.02	1.94x106	2.30x103	2.42x107	8.6	2.93x106	1.19x104	1.06x108	37.9
Median culture negatives		n=1	Not sequenced			782	430	3.62x106	1.3	71	697	5.24x106	1.9
Kappa		n=20	NA				κ=0.35	fair agreement			κ=0.64	substantial agreement
(reads >1000 vs culture)
Spearman's ρ/p-value		n=20	NA			0.86 /				0.87 /
(PCR ng vs total bp)						p<0.001				p<0.001
WSR Test p-value (exact): Comparison of total base pairs		n=16	NE vs	NE vs	10 vs
			10 hr	14 hr	14 hr
			p<0.001	p<0.001	p=0.07
* No comparisons of PCR concentration, number of reads, total bp or coverage between positive and negative culture - only one culture negative sample. NE = no enrichment samples.
NA = Kappa not estimated where no culture negative samples. WSR Test: Wilcoxon signed-rankank test of read counts of comparisons among no enrichment, enriched for 10 hr, and enriched for 14 hr.

## Sheet: S Table 2B
Supplementary Table 2B. Taxonomic classification statistics for Pasteurella multocida: culture results, number of reads, amount of sequence (total base pairs - bp), and the theoretical genomic coverage of that sequence.
Sample type and ID		Culture	No enrichment			10-hour enrichment				14-hour enrichment
			Number of reads	Total base pairs	Theoretical coverage	PCR (copies)	Number of reads	Total base pairs	Theoretical coverage	PCR (copies)	Number of reads	Total base pairs	Theoretical coverage
Fall 2020	2045Bi2-003	negative	4	8.18x103	0.003	negative	15	1.10x105	0.1	negative	3	4.13x103	0
	2045Bi2-004	negative	1	2.31x102	0.0001	negative	72	8.45x105	0.4	negative	76	1.12x106	0.5
	2045Bi2-018	negative	3	6.54x103	0.002	negative	23	3.04x105	0.1	negative	46	7.33x105	0.3
	2045Bi2-023	negative	3	2.61x104	0.01	negative	157	1.61x106	0.7	negative	60	3.76x105	0.2
	2045Bi2-046	negative	1	5.62x102	0.0002	negative	22	1.87x105	0.1	negative	15	2.26x105	0.1
	2045Bi2-053	1+	13	1.39x104	0.005	2.98x103	321	1.74x106	0.8	1.28x104	427	4.61x106	2
	2045Bi2-055	negative	0	0	0	negative	15	7.31x104	0.03	negative	3	7.02x103	0
	2045Bi2-063	negative	0	0	0	1.10x103	79	7.44x105	0.3	2.48x104	79	8.26x105	0.4
	2045Bi2-067	negative	6	1.89x104	0.01	negative	19	4.61x104	0.02	negative	39	3.11x105	0.1
	2045Bi2-070	negative	0	0	0	negative	46	4.25x105	0.2	4.25x105	166	1.16x106	0.5
	2045Ai2-012	negative	4	1.91x103	0.001	negative	12	7.66x104	0.03	negative	43	3.02x105	0.1
	2046bi2-013	1+	28	3.19x104	0.012	1.32x104	1274	6.15x106	2.7	7.03x104	2381	2.79x107	12.1
	2045Bix2-015	1+	8	2.53x104	0.01	343	519	2.74x106	1.2	4.79x104	581	3.70x106	1.6
	2048Ai2-036	1+	0	0	0	35	141	8.45x105	0.4	3.18x103	81	9.34x105	0.4
	2048Ai2-083	1+	1	6.84x102	0.0002	7.04x104	6087	2.54x107	11.1	2.44x106	4113	4.58x107	19.9
	2046Ai2-095	1+	5	1.39x104	0	7	72	3.10x105	0.1	574	17	1.50x105	0.1
Fall 2021	2148Bdev3009	negative	Not sequenced			negative	138	5.54x105	0.2	negative	121	4.78x105	0.2
	2145Ax8-011	negative	Not sequenced			negative	64	2.95x105	0.1	negative	28	1.38x105	0.1
	2146Bdev014	negative	Not sequenced			negative	67	2.65x105	0.1	negative	27	1.18x105	0.1
	2146Bdev13	few	Not sequenced			9.94x103	1077	1.14x107	5	2.89x105	2613	2.58x107	11.2
Median all samples		n=20	3	4.22x103	0.002	2.04x103	72	4.89x105	0.2	4.79x104	68	6.05x105	0.3
Median culture pos.		n=7	7	1.39x104	0.01	1.66x103	420	2.24x106	1	3.04x104	504	4.15x106	1.8
Median all 2020 samples		n=16	3	4.22x103	0.002	1.10x103	72	5.85x105	0.3	3.64x104	68	7.80x105	0.3
Median 2020 pos.		n=6	7	1.39x104	0.01	1.66x103	420	2.24x106	1	3.04x104	504	4.15x106	1.8
Median culture neg.		n=13	1	5.62x102	0.0002	1.10x103	22	1.87x105	0.1	2.25x105	43	3.11x105	0.1
WRS test: p-value (exact)		n=20	p=0.11	p=0.23	p=0.23	p<0.001	p<0.001	p=0.001	p=0.001	p=0.001	p=0.006	p=0.005	p=0.005
Kappa %		n=20	NA				κ=0.68	substantial agreement			κ=0.56	moderate agreement
(reads >100 vs culture)
Spearman's ρ/p-value		n=20				0.77 /				0.79 /
(PCR ng vs total bp)						p<0.001				p<0.001
WSR Test p-value (exact): Comparison of total base pairs		n=16	NE vs	NE vs	10 vs
			10 hr	14 hr	14 hr
			p<0.001	p<0.001	p=0.03
WRS test: Wilcoxon rank-sum test of value (PCR concentration, number of reads, total bp, or coverage) of culture positive compared to culture negative samples at for each of PCR (ng), no enrichment, 10h, and 14h enrichment. NA = Kappa not calculated no samples with read numbers > 100; NE no enrichment samples.
WSR Test: Wilcoxon signed-rank test of read counts of comparisons among no enrichment, enriched for 10 hr, and enriched for 14 hr.

## Sheet: S Table 2C
Supplementary Table 2C. Taxonomic classification statistics for Histophilus somni: culture results, number of reads, amount of sequence (total base pairs - bp), and the theoretical genomic coverage of that sequence.
Sample type and ID		Culture	No enrichment			10-hour enrichment				14-hour enrichment
			Number of reads	Total base pairs	Theoretical coverage	PCR (copies)	Number of reads	Total base pairs	Theoretical coverage	PCR (copies)	Number of reads	Total base pairs	Theoretical coverage
Fall 2020	2045Bi2-003	negative	1	1.09x104	0.005	2.98x102	58	4.09x105	0.2	5.42x103	0	0	0
	2045Bi2-004	negative	0	0	0	9.94x104	55	2.92x105	0.1	1.57x104	5	2.34x104	0.01
	2045Bi2-018	negative	0	0	0	1.22x104	30	3.27x105	0.2	1.72x104	5	2.37x104	0.01
	2045Bi2-023	negative	0	0	0	2.31x104	179	7.37x105	0.3	2.50x104	291	7.63x105	0.4
	2045Bi2-046	negative	0	0	0	4.62x102	2	2.31x103	0	8.64x102	1	3.07x103	0
	2045Bi2-053	negative	0	0	0	3.90x103	8	1.91x104	0.01	4.57x102	3	4.32x103	0
	2045Bi2-055	negative	0	0	0	1.45x102	1	5.40x103	0	2.57x103	11	2.34x104	0.01
	2045Bi2-063	negative	0	0	0	2.22x103	0	0	0	1.41x103	1	5.97x102	0
	2045Bi2-067	negative	0	0	0	5.95x104	1	2.81x103	0	1.41x104	22	6.32x104	0.03
	2045Bi2-070	negative	0	0	0	negative	1	2.52x103	0	2.52x103	12	5.33x104	0.02
	2045Ai2-012	negative	413	1.87x105	0.09	4.07x104	2	3.53x103	0	2.63x103	46	1.20x105	0.1
	2046bi2-013	negative	28	3.19x104	0.01	1.93x104	143	5.76x105	0.3	3.77x103	181	6.79x105	0.3
	2045Bix2-015	negative	0	0	0	3.57x103	140	3.94x105	0.2	1.07x104	83	2.12x105	0.1
	2048Ai2-036	negative	4	2.51x103	0.001	1.01x104	54	3.72x105	0.2	6.91x103	46	1.45x105	0.1
	2048Ai2-083	negative	0	0	0	1.32x103	26	4.13x105	0.2	3.57x103	5	1.33x104	0.01
	2046Ai2-095	negative	0	0	0	12	22	1.86x105	0.1	965	10	2.09x104	0.01
Fall 2021	2148Bdev3009	1+	Not sequenced			2.22x104	529	6.65x106	3	1.08x105	4654	4.06x107	18.4
	2145Ax8-011	1+	Not sequenced			2.04x104	414	3.82x106	1.7	3.36x103	4104	1.83x107	8.3
	2146Bdev014	1+	Not sequenced			1.14x105	435	4.48x106	2	1.08x106	3013	3.51x107	16
	2146Bdev13	1+	Not sequenced			1.21x105	2991	3.54x107	16.1	2.61x105	4491	5.14x107	23.4
Median all samples		n=20	0	0	0	1.22x104	42	3.50x105	0.2	4.60x103	17	5.83x104	0.03
Median culture pos.		n=4	Not sequenced			6.81x104	482	5.56x106	2.5	1.85x105	4298	3.78x107	17.2
Median all 2020 samples		n=16	0	0	0	3.90x103	15	6.37x104	0.03	4.02x103	14	4.33x104	0.02
Median 2020 pos.		n=0	No culture positives: 2020 samples
Median culture neg.		n=16	0	0	0	3.90x103	24	2.39x105	0.1	3.67x103	11	2.35x104	0.01
WRS test: p-value (exact)		n=20	NA	0	NA		p<0.001	p<0.001	p<0.001	p=0.03	p<0.001	p<0.001	p<0.001
Kappa %		n=20	NA				κ=0.63	substantial agreement			κ=0.74	substantial agreement
(reads >100 vs culture)
Spearman's ρ/p-value		n=20				0.49 /				0.68 /
(PCR ng vs total bp)						p=0.03				p=0.001
WSR Test p-value (exact): Comparison of total base pairs		n=16	NE vs	NE vs	10 vs
			10 hr	14 hr	14 hr
			p<0.001	p=0.005	p=0.19
WRS test: Wilcoxon rank-sum test of value (PCR concentration, number of reads, total bp, or coverage) of culture positive compared to culture negative samples at for each of PCR (ng), no enrichment, 10h, and 14h enrichment. NA = Kappa not calculated no samples with read numbers > 100; NE no enrichment samples.
WSR Test: Wilcoxon signed-rank test of read counts of comparisons among no enrichment, enriched for 10 hr, and enriched for 14 hr.

## Sheet: S Table 3
Supplementary Table 3. Minimum inhibitory concentrations for isolates recovered in this study.
Sample Date	Sample	BRD pathogen	Result	AMP	TIO	CLIN*	DANO	ENRO	FLOR	GAM	GEN*	NEO*	PEN	SPECT	SUL*	TET	TIAM*	TILD	TILM	TRIMS*	TULA	TYL*
Fall 2020	2045Bi2-003	M. haemolytica	1+	≤0.25	≤0.25	16	≤0.12	≤0.12	1	2	2	>32	≤0.12	32	>256	4	16	8	16	≤2	32	>32
Fall 2020	2045Bi2-004	M. haemolytica	1+	No MIC
Fall 2020	2045Bi2-018	M. haemolytica	1+	≤0.25	≤0.25	16	≤0.12	≤0.12	1	2	2	>32	≤0.12	32	>256	4	16	8	16	≤2	16	>32
Fall 2020	2045Bi2-023	M. haemolytica	3+	≤0.25	≤0.25	8	≤0.12	≤0.12	1	≥8	≤1	≤4	≤0.12	32	>256	≤0.50	16	≤1	16	≤2	64	>32
Fall 2020	2045Bi2-046	M. haemolytica	1+	No MIC
Fall 2020	2045Bi2-053	M. haemolytica	1+	No MIC
Fall 2020	2045Bi2-053	P. multocida	1+	≤0.25	≤0.25	>16	≤0.12	≤0.12	0.5	≤1	8	16	≤0.12	32	≤256	1	8	≤1	4*	≤2	≤8	32
Fall 2020	2045Bi2-055	M. haemolytica	1+	No MIC
Fall 2020	2045Bi2-063	M. haemolytica	1+	No MIC
Fall 2020	2045Bi2-067	M. haemolytica	1+	≤0.25	≤0.25	8	≤0.12	≤0.12	1	≥8	2	≤4	0.25	32	>256	≤0.50	16	2	16	≤2	64	>32
Fall 2020	2045Bi2-070	M. haemolytica	1+	No MIC
Fall 2020	2045Ai2-012	M. haemolytica	1+	≤0.25	≤0.25	8	≤0.12	≤0.12	0.5	≥8	≤1	≤4	≤0.12	32	>256	≤0.50	16	2	16	≤2	64	>32
Fall 2020	2046bi2-013	M. haemolytica	1+	≤0.25	≤0.25	8	≤0.12	≤0.12	0.5	≥8	2	≤4	≤0.12	32	>256	≤0.50	16	2	16	≤2	64	>32
Fall 2020	2046bi2-013	P. multocida	1+	≤0.25	≤0.25	>16	≤0.12	≤0.12	≤0.25	≤4	8	16	≤0.12	≥64	≤256	≤0.50	32	≤1	4*	≤2	≤8	32
Fall 2020	2045Bix2-015	M. haemolytica	1+	≤0.25	≤0.25	8	≤0.12	≤0.12	0.5	≥8	4	8	≤0.12	32	>256	≤0.50	16	≤1	8	≤2	64	>32
Fall 2020	2045Bix2-015	P. multocida	1+	≤0.25	≤0.25	>16	≤0.12	≤0.12	≤0.25	≤2	8	32	≤0.12	16	>256	≤0.50	32	≤1	≤2*	≤2	≤8	32
Fall 2020	2048Ai2-036	M. haemolytica	1+	≤0.25	≤0.25	4	≤0.12	≤0.12	0.5	≥8	2	16	≤0.12	32	>256	≤0.50	16	≤1	16	≤2	64	>32
Fall 2020	2048Ai2-036	P. multocida	1+	≤0.25	≤0.25	>16	≤0.12	≤0.12	0.5	≤5	8	32	≤0.12	16	>256	2	32	≤1	8*	≤2	≤8	>32
Fall 2020	2048Ai2-083	M. haemolytica	1+	≤0.25	≤0.25	8	≤0.12	≤0.12	0.5	≥8	4	8	≤0.12	32	>256	≤0.50	16	≤1	8	≤2	64	>32
Fall 2020	2048Ai2-083	P. multocida	1+	≤0.25	≤0.25	>16	≤0.12	≤0.12	≤0.25	≤6	4	>32	≤0.12	16	>256	≤0.50	16	≤1	≤2*	≤2	≤8	8
Fall 2020	2046Ai2-095	M. haemolytica	1+	≤0.25	≤0.25	8	≤0.12	≤0.12	0.5	≥8	2	≤4	0.25	32	>256	≤0.50	16	2	16	≤2	64	>32
Fall 2020	2046Ai2-095	P. multocida	1+	≤0.25	≤0.25	>16	≤0.12	≤0.12	0.5	≤3	8	16	≤0.12	16	≤256	1	4	≤1	4*	≤2	≤8	16
Fall 2021	2148Bdev3009	M. haemolytica	1+	No MIC
Fall 2021	2148Bdev3009	H. somni	1+	≤0.25	≤0.25	1	≤0.12*	≤0.12	≤0.25	≤1	16	>32	≤0.12	32	>256	≤0.50	1	2	8*	≤2	≤8	4
Fall 2021	2145Ax8-011	H. somni	1+	≤0.25	≤0.25	1	≤0.12*	≤0.12	≤0.25	≤1	>16	>32	≤0.12	64	>256	≤0.50	2	4	4*	≤2	≤8	4
Fall 2021	2145Ax8-011	M. haemolytica	1+	≤0.25	≤0.25	16	≤0.12	≤0.12	1	≤1	≤1	≤4	≤0.12	32	≤256	≤0.50	8	≤1	4	≤2	≤8	>32
Fall 2021	2146Bdev014	M. haemolytica	few	≤0.25	≤0.25	16	≤0.12	≤0.12	0.5	≤1	≤1	≤4	≤0.12	32	≤256	≤0.50	16	≤1	8	≤2	≤8	>32
Fall 2021	2146Bdev014	H. somni	1+	≤0.25	≤0.25	1	≤0.12*	≤0.12	≤0.25	≤1	>16	>32	≤0.12	32	>256	>8	1	2	4*	≤2	≤8	4
Fall 2021	2146Bdev13	H. somni	1+	≤0.25	≤0.25	1	≤0.12*	≤0.12	≤0.25	≤1	16	>32	≤0.12	16	>256	≤0.50	1	8	8*	≤2	16	4
Fall 2021	2146Bdev13	P. multocida	few	No MIC
Legend: Samples were screened for the presence of BRD pathogens, and recovered isolates were tested for sensitivity to antimicrobials via serial broth microdilution using the BOPO7F panel.
MICs for each antimicrobial were compared against CLSI breakpoints;. * indicates no CLSI breakpoint established for that antimicrobial or bacteria/antimicrobial combination.
BRD, bovine respiratory disease; AMP, ampicillin; TIO, ceftiofur; CLIN, clindamycin; DANO, danofloxacin; ENRO, enrofloxacin; FLOR, florfenicol; GAM, gamithromycin; GEN, gentamicin; NEO, neomycin; PEN, penicillin; SPECT, spectinomycin; SUL, sulphadimethoxine; TET, tetracycline; TIAM, tiamulin; TILD, tildipirosin; TILM, tilmicosin; TRIMS, trimethoprim/sulfamethoxazole; TULA, tulathromycin; TYL, tyl…
Bold with no shading is intermediate susceptibilty. Bold and shaded is classified as resistant.
No MIC - indicates an isolate was not tested for phenotypic susceptibility at the time the sample was collected.

## Sheet: S Table4A CARD NCBI
Supplementary Table 4A. Summary of ARGs detected by Abricate (CARD, NCBI) and AMRFinder+ (NCBI)
					Count of identified reads where resistance genes were also reported
Run name	Timepoint	Sample	Gene	Resistance	Mannheimia haemolytica	Pasteurella multocida	Histophilus somni
02Mar2022_HM_1	14 hours	2045Bi2-003_barcode01	APH(3')-Ia	aminoglycoside	1	0	0
02Mar2022_HM_1	14 hours	2045Bi2-003_barcode01	APH(6)-Id	aminoglycoside	1	0	0
02Mar2022_HM_1	14 hours	2045Bi2-003_barcode01	tet(H)	tetracycline	1	0	0
02Mar2022_HM_1	14 hours	2045Bi2-003_barcode01	APH(3'')-Ib	aminoglycoside	1	0	0
02Mar2022_HM_1	14 hours	2045Bi2-004_barcode02	APH(6)-Id	aminoglycoside	53	1	0
02Mar2022_HM_1	14 hours	2045Bi2-004_barcode02	APH(3')-Ia	aminoglycoside	61	1	0
02Mar2022_HM_1	14 hours	2045Bi2-004_barcode02	tet(34)	tetracycline	6	0	0
02Mar2022_HM_1	14 hours	2045Bi2-004_barcode02	APH(3'')-Ib	aminoglycoside	52	3	0
02Mar2022_HM_1	14 hours	2045Bi2-004_barcode02	aph(6)-Id	aminoglycoside	1	0	0
02Mar2022_HM_1	14 hours	2045Bi2-004_barcode02	sul2	sulfonamide	48	3	0
02Mar2022_HM_1	14 hours	2045Bi2-004_barcode02	tet(H)	tetracycline	46	16	1
02Mar2022_HM_1	14 hours	2045Bi2-018_barcode03	APH(6)-Id	aminoglycoside	37	0	0
02Mar2022_HM_1	14 hours	2045Bi2-018_barcode03	APH(3')-Ia	aminoglycoside	43	0	0
02Mar2022_HM_1	14 hours	2045Bi2-018_barcode03	tet(34)	tetracycline	5	0	0
02Mar2022_HM_1	14 hours	2045Bi2-018_barcode03	APH(3'')-Ib	aminoglycoside	36	1	0
02Mar2022_HM_1	14 hours	2045Bi2-018_barcode03	sul2	sulfonamide	37	1	0
02Mar2022_HM_1	14 hours	2045Bi2-018_barcode03	tet(H)	tetracycline	33	10	1
02Mar2022_HM_1	14 hours	2045Bi2-023_barcode04	APH(3')-Ia	aminoglycoside	1	0	0
02Mar2022_HM_1	14 hours	2045Bi2-023_barcode04	tet(34)	tetracycline	5	0	0
02Mar2022_HM_1	14 hours	2045Bi2-023_barcode04	msrE	lincosamide;macrolide;oxazolidinone;phenicol;pleuromutilin;streptogramin;tetracycline	23	1	0
02Mar2022_HM_1	14 hours	2045Bi2-023_barcode04	mphE	macrolide	27	1	0
02Mar2022_HM_1	14 hours	2045Bi2-023_barcode04	sul2	sulfonamide	31	0	0
02Mar2022_HM_1	14 hours	2045Bi2-046_barcode05	APH(6)-Id	aminoglycoside	5	0	0
02Mar2022_HM_1	14 hours	2045Bi2-046_barcode05	APH(3')-Ia	aminoglycoside	5	0	0
02Mar2022_HM_1	14 hours	2045Bi2-046_barcode05	APH(3'')-Ib	aminoglycoside	5	0	0
02Mar2022_HM_1	14 hours	2045Bi2-046_barcode05	sul2	sulfonamide	4	0	0
02Mar2022_HM_1	14 hours	2045Bi2-046_barcode05	tet(H)	tetracycline	2	3	0
02Mar2022_HM_1	14 hours	2045Bi2-053_barcode06	APH(6)-Id	aminoglycoside	6	0	0
02Mar2022_HM_1	14 hours	2045Bi2-053_barcode06	tet(B)	tetracycline	0	1	0
02Mar2022_HM_1	14 hours	2045Bi2-053_barcode06	APH(3')-Ia	aminoglycoside	7	0	0
02Mar2022_HM_1	14 hours	2045Bi2-053_barcode06	tet(34)	tetracycline	0	1	0
02Mar2022_HM_1	14 hours	2045Bi2-053_barcode06	APH(3'')-Ib	aminoglycoside	5	0	0
02Mar2022_HM_1	14 hours	2045Bi2-053_barcode06	sul2	sulfonamide	4	0	0
02Mar2022_HM_1	14 hours	2045Bi2-053_barcode06	tet(H)	tetracycline	0	1	0
02Mar2022_HM_1	14 hours	2045Bi2-055_barcode07	mphE	macrolide	2	0	0
02Mar2022_HM_1	14 hours	2045Bi2-055_barcode07	msrE	lincosamide;macrolide;oxazolidinone;phenicol;pleuromutilin;streptogramin;tetracycline	2	0	0
02Mar2022_HM_1	14 hours	2045Bi2-055_barcode07	sul2	sulfonamide	2	0	0
02Mar2022_HM_2	14 hours	2045Ai2-012_barcode11	sul2	sulfonamide	23	0	0
02Mar2022_HM_2	14 hours	2045Ai2-012_barcode11	mphE	macrolide	19	0	0
02Mar2022_HM_2	14 hours	2045Ai2-012_barcode11	msrE	lincosamide;macrolide;oxazolidinone;phenicol;pleuromutilin;streptogramin;tetracycline	14	0	0
02Mar2022_HM_2	14 hours	2045Ai2-012_barcode11	tet(34)	tetracycline	2	0	0
02Mar2022_HM_2	14 hours	2045Bi2-067_barcode09	mphE	macrolide	32	0	0
02Mar2022_HM_2	14 hours	2045Bi2-067_barcode09	CRP	fluoroquinolone;macrolide;penam	1	0	0
02Mar2022_HM_2	14 hours	2045Bi2-067_barcode09	tet(34)	tetracycline	7	0	0
02Mar2022_HM_2	14 hours	2045Bi2-067_barcode09	sul2	sulfonamide	39	0	0
02Mar2022_HM_2	14 hours	2045Bi2-067_barcode09	msrE	lincosamide;macrolide;oxazolidinone;phenicol;pleuromutilin;streptogramin;tetracycline	26	0	0
02Mar2022_HM_2	14 hours	2045Bi2-070_barcode10	APH(3')-Ia	aminoglycoside	58	0	0
02Mar2022_HM_2	14 hours	2045Bi2-070_barcode10	tet(H)	tetracycline	16	21	2
02Mar2022_HM_2	14 hours	2045Bi2-070_barcode10	tet(34)	tetracycline	2	0	0
02Mar2022_HM_2	14 hours	2045Bi2-070_barcode10	sul2	sulfonamide	39	0	0
02Mar2022_HM_2	14 hours	2045Bi2-070_barcode10	APH(3'')-Ib	aminoglycoside	43	0	0
02Mar2022_HM_2	14 hours	2045Bi2-070_barcode10	APH(6)-Id	aminoglycoside	49	0	0
02Mar2022_HM_2	14 hours	2045Bi2-070_barcode10	aph(3'')-Ib	aminoglycoside	1	0	0
02Mar2022_HM_2	14 hours	2045Bix2-015_barcode13	mphE	macrolide	12	4	0
02Mar2022_HM_2	14 hours	2045Bix2-015_barcode13	tet(H)	tetracycline	0	1	0
02Mar2022_HM_2	14 hours	2045Bix2-015_barcode13	tet(34)	tetracycline	3	0	0
02Mar2022_HM_2	14 hours	2045Bix2-015_barcode13	sul2	sulfonamide	19	3	0
02Mar2022_HM_2	14 hours	2045Bix2-015_barcode13	APH(3'')-Ib	aminoglycoside	0	1	0
02Mar2022_HM_2	14 hours	2045Bix2-015_barcode13	msrE	lincosamide;macrolide;oxazolidinone;phenicol;pleuromutilin;streptogramin;tetracycline	11	4	0
02Mar2022_HM_2	14 hours	2046Ai2-095_barcode16	tet(34)	tetracycline	1	0	0
02Mar2022_HM_2	14 hours	2046bi2-013_barcode12	mphE	macrolide	69	3	0
02Mar2022_HM_2	14 hours	2046bi2-013_barcode12	tet(J)	tetracycline	1	0	0
02Mar2022_HM_2	14 hours	2046bi2-013_barcode12	tet(34)	tetracycline	8	0	0
02Mar2022_HM_2	14 hours	2046bi2-013_barcode12	vat(E)	streptogramin	0	1	0
02Mar2022_HM_2	14 hours	2046bi2-013_barcode12	sul2	sulfonamide	80	2	0
02Mar2022_HM_2	14 hours	2046bi2-013_barcode12	msrE	lincosamide;macrolide;oxazolidinone;phenicol;pleuromutilin;streptogramin;tetracycline	58	3	0
02Mar2022_HM_2	14 hours	2048Ai2-036_barcode14	mphE	macrolide	55	1	0
02Mar2022_HM_2	14 hours	2048Ai2-036_barcode14	ugd	peptide	1	0	0
02Mar2022_HM_2	14 hours	2048Ai2-036_barcode14	tet(34)	tetracycline	4	0	0
02Mar2022_HM_2	14 hours	2048Ai2-036_barcode14	msr(E)	macrolide	1	0	0
02Mar2022_HM_2	14 hours	2048Ai2-036_barcode14	sul2	sulfonamide	72	0	0
02Mar2022_HM_2	14 hours	2048Ai2-036_barcode14	msrE	lincosamide;macrolide;oxazolidinone;phenicol;pleuromutilin;streptogramin;tetracycline	51	4	0
02Mar2022_HM_2	14 hours	2048Ai2-083_barcode15	APH(3')-Ia	aminoglycoside	1	6	0
02Mar2022_HM_2	14 hours	2048Ai2-083_barcode15	mphE	macrolide	1	0	0
02Mar2022_HM_2	14 hours	2048Ai2-083_barcode15	tet(H)	tetracycline	3	12	0
02Mar2022_HM_2	14 hours	2048Ai2-083_barcode15	tet(34)	tetracycline	1	2	0
02Mar2022_HM_2	14 hours	2048Ai2-083_barcode15	sul2	sulfonamide	7	11	0
02Mar2022_HM_2	14 hours	2048Ai2-083_barcode15	APH(3'')-Ib	aminoglycoside	2	7	0
02Mar2022_HM_2	14 hours	2048Ai2-083_barcode15	msrE	lincosamide;macrolide;oxazolidinone;phenicol;pleuromutilin;streptogramin;tetracycline	1	0	0
02Mar2022_HM_2	14 hours	2048Ai2-083_barcode15	APH(6)-Id	aminoglycoside	1	6	0
02Mar2022_HM_3	14 hours	2145Ax8-011_barcode18	emrD	efflux	1	0	0
02Mar2022_HM_3	14 hours	2146Bdev014_barcode19	sul2	sulfonamide	1	0	0
02Mar2022_HM_3	14 hours	2146Bdev014_barcode19	tet(34)	tetracycline	13	0	0
02Mar2022_HM_3	14 hours	2146Bdev014_barcode19	mphE	macrolide	1	0	0
02Mar2022_HM_3	14 hours	2146Bdev13_barcode20	tet(H)	tetracycline	2	0	5
02Mar2022_HM_3	14 hours	2146Bdev13_barcode20	tet(34)	tetracycline	0	1	0
02Mar2022_HM_3	14 hours	2146Bdev13_barcode20	sul2	sulfonamide	1	0	0
02Mar2022_HM_3	14 hours	2146Bdev13_barcode20	mphE	macrolide	1	0	0
02Mar2022_HM_3	14 hours	2148Bdev3009_barcode17	msrE	lincosamide;macrolide;oxazolidinone;phenicol;pleuromutilin;streptogramin;tetracycline	0	1	0
02Mar2022_HM_3	14 hours	2148Bdev3009_barcode17	hmrM	efflux	0	0	1
02Mar2022_HM_3	14 hours	2148Bdev3009_barcode17	tet(34)	tetracycline	13	0	0
02Mar2022_HM_3	14 hours	2148Bdev3009_barcode17	mphE	macrolide	0	1	0
02Mar2022_HM_3	10 hours	2045Bi2-003_barcode21	msrE	lincosamide;macrolide;oxazolidinone;phenicol;pleuromutilin;streptogramin;tetracycline	1	0	0
02Mar2022_HM_3	10 hours	2045Bi2-003_barcode21	APH(6)-Id	aminoglycoside	2	0	0
02Mar2022_HM_3	10 hours	2045Bi2-003_barcode21	APH(3')-Ia	aminoglycoside	3	0	0
02Mar2022_HM_3	10 hours	2045Bi2-003_barcode21	APH(3'')-Ib	aminoglycoside	2	0	0
02Mar2022_HM_3	10 hours	2045Bi2-003_barcode21	tet(H)	tetracycline	1	0	0
02Mar2022_HM_3	10 hours	2045Bi2-003_barcode21	mphE	macrolide	1	0	0
02Mar2022_HM_3	10 hours	2045Bi2-003_barcode21	eptA	peptide	1	0	0
02Mar2022_HM_3	10 hours	2045Bi2-003_barcode21	baeS	aminocoumarin;aminoglycoside	1	0	0
02Mar2022_HM_3	10 hours	2045Bi2-003_barcode21	sul2	sulfonamide	3	0	0
02Mar2022_HM_3	10 hours	2045Bi2-003_barcode21	baeR	aminocoumarin;aminoglycoside	1	0	0
02Mar2022_HM_3	10 hours	2045Bi2-004_barcode22	msrE	lincosamide;macrolide;oxazolidinone;phenicol;pleuromutilin;streptogramin;tetracycline	1	0	0
02Mar2022_HM_3	10 hours	2045Bi2-004_barcode22	APH(6)-Id	aminoglycoside	43	1	0
02Mar2022_HM_3	10 hours	2045Bi2-004_barcode22	APH(3')-Ia	aminoglycoside	50	1	0
02Mar2022_HM_3	10 hours	2045Bi2-004_barcode22	APH(3'')-Ib	aminoglycoside	42	1	0
02Mar2022_HM_3	10 hours	2045Bi2-004_barcode22	tet(H)	tetracycline	36	16	4
02Mar2022_HM_3	10 hours	2045Bi2-004_barcode22	mphE	macrolide	2	0	0
02Mar2022_HM_3	10 hours	2045Bi2-004_barcode22	aph(3'')-Ib	aminoglycoside	1	0	0
02Mar2022_HM_3	10 hours	2045Bi2-004_barcode22	sul2	sulfonamide	40	1	0
02Mar2022_HM_3	10 hours	2045Bi2-004_barcode22	tet(34)	tetracycline	5	0	0
02Mar2022_HM_3	10 hours	2045Bi2-018_barcode23	APH(6)-Id	aminoglycoside	14	0	0
02Mar2022_HM_3	10 hours	2045Bi2-018_barcode23	APH(3')-Ia	aminoglycoside	16	0	0
02Mar2022_HM_3	10 hours	2045Bi2-018_barcode23	APH(3'')-Ib	aminoglycoside	13	0	0
02Mar2022_HM_3	10 hours	2045Bi2-018_barcode23	tet(H)	tetracycline	6	4	1
02Mar2022_HM_3	10 hours	2045Bi2-018_barcode23	sul2	sulfonamide	12	0	0
02Mar2022_HM_3	10 hours	2045Bi2-023_barcode24	msrE	lincosamide;macrolide;oxazolidinone;phenicol;pleuromutilin;streptogramin;tetracycline	143	10	0
02Mar2022_HM_3	10 hours	2045Bi2-023_barcode24	sul2	sulfonamide	183	6	0
02Mar2022_HM_3	10 hours	2045Bi2-023_barcode24	tet(34)	tetracycline	20	0	0
02Mar2022_HM_3	10 hours	2045Bi2-023_barcode24	mphE	macrolide	161	10	0
08Mar2022_HM_4	10 hours	2045Ai2-012_barcode07	msrE	lincosamide;macrolide;oxazolidinone;phenicol;pleuromutilin;streptogramin;tetracycline	3	0	0
08Mar2022_HM_4	10 hours	2045Ai2-012_barcode07	sul2	sulfonamide	4	0	0
08Mar2022_HM_4	10 hours	2045Ai2-012_barcode07	mphE	macrolide	3	0	0
08Mar2022_HM_4	10 hours	2045Ai2-012_barcode07	tet(34)	tetracycline	1	0	0
08Mar2022_HM_4	10 hours	2045Bi2-046_barcode01	APH(3'')-Ib	aminoglycoside	8	0	0
08Mar2022_HM_4	10 hours	2045Bi2-046_barcode01	sul2	sulfonamide	9	0	0
08Mar2022_HM_4	10 hours	2045Bi2-046_barcode01	tet(H)	tetracycline	7	0	0
08Mar2022_HM_4	10 hours	2045Bi2-046_barcode01	APH(3')-Ia	aminoglycoside	10	0	0
08Mar2022_HM_4	10 hours	2045Bi2-046_barcode01	APH(6)-Id	aminoglycoside	9	0	0
08Mar2022_HM_4	10 hours	2045Bi2-046_barcode01	msrE	lincosamide;macrolide;oxazolidinone;phenicol;pleuromutilin;streptogramin;tetracycline	1	0	0
08Mar2022_HM_4	10 hours	2045Bi2-046_barcode01	mphE	macrolide	1	0	0
08Mar2022_HM_4	10 hours	2045Bi2-053_barcode02	APH(3'')-Ib	aminoglycoside	3	1	0
08Mar2022_HM_4	10 hours	2045Bi2-053_barcode02	sul2	sulfonamide	4	1	0
08Mar2022_HM_4	10 hours	2045Bi2-053_barcode02	tet(H)	tetracycline	1	0	0
08Mar2022_HM_4	10 hours	2045Bi2-053_barcode02	APH(3')-Ia	aminoglycoside	3	0	0
08Mar2022_HM_4	10 hours	2045Bi2-053_barcode02	APH(6)-Id	aminoglycoside	3	0	0
08Mar2022_HM_4	10 hours	2045Bi2-053_barcode02	msrE	lincosamide;macrolide;oxazolidinone;phenicol;pleuromutilin;streptogramin;tetracycline	2	0	0
08Mar2022_HM_4	10 hours	2045Bi2-053_barcode02	mphE	macrolide	2	0	0
08Mar2022_HM_4	10 hours	2045Bi2-063_barcode04	sul2	sulfonamide	1	0	0
08Mar2022_HM_4	10 hours	2045Bi2-063_barcode04	mphE	macrolide	1	0	0
08Mar2022_HM_4	10 hours	2045Bi2-067_barcode05	APH(3'')-Ib	aminoglycoside	1	0	0
08Mar2022_HM_4	10 hours	2045Bi2-067_barcode05	sul2	sulfonamide	3	0	0
08Mar2022_HM_4	10 hours	2045Bi2-067_barcode05	APH(6)-Id	aminoglycoside	1	0	0
08Mar2022_HM_4	10 hours	2045Bi2-067_barcode05	msrE	lincosamide;macrolide;oxazolidinone;phenicol;pleuromutilin;streptogramin;tetracycline	1	0	0
08Mar2022_HM_4	10 hours	2045Bi2-067_barcode05	mphE	macrolide	1	0	0
08Mar2022_HM_4	10 hours	2045Bi2-070_barcode06	APH(3'')-Ib	aminoglycoside	17	0	0
08Mar2022_HM_4	10 hours	2045Bi2-070_barcode06	sul2	sulfonamide	16	0	0
08Mar2022_HM_4	10 hours	2045Bi2-070_barcode06	tet(H)	tetracycline	9	6	0
08Mar2022_HM_4	10 hours	2045Bi2-070_barcode06	APH(3')-Ia	aminoglycoside	23	0	0
08Mar2022_HM_4	10 hours	2045Bi2-070_barcode06	APH(6)-Id	aminoglycoside	20	0	0
08Mar2022_HM_4	10 hours	2045Bi2-070_barcode06	tet(34)	tetracycline	2	0	0
08Mar2022_HM_4	10 hours	2046bi2-013_barcode08	msrE	lincosamide;macrolide;oxazolidinone;phenicol;pleuromutilin;streptogramin;tetracycline	15	0	0
08Mar2022_HM_4	10 hours	2046bi2-013_barcode08	sul2	sulfonamide	26	0	0
08Mar2022_HM_4	10 hours	2046bi2-013_barcode08	mphE	macrolide	19	0	0
08Mar2022_HM_5	10 hours	2045Bix2-015_barcode09	APH(3'')-Ib	aminoglycoside	0	3	0
08Mar2022_HM_5	10 hours	2045Bix2-015_barcode09	tet(34)	tetracycline	4	0	0
08Mar2022_HM_5	10 hours	2045Bix2-015_barcode09	mphE	macrolide	16	1	0
08Mar2022_HM_5	10 hours	2045Bix2-015_barcode09	sul2	sulfonamide	20	4	0
08Mar2022_HM_5	10 hours	2045Bix2-015_barcode09	msrE	lincosamide;macrolide;oxazolidinone;phenicol;pleuromutilin;streptogramin;tetracycline	17	1	0
08Mar2022_HM_5	10 hours	2046Ai2-095_barcode12	mphE	macrolide	1	0	0
08Mar2022_HM_5	10 hours	2046Ai2-095_barcode12	sul2	sulfonamide	1	0	0
08Mar2022_HM_5	10 hours	2046Ai2-095_barcode12	msrE	lincosamide;macrolide;oxazolidinone;phenicol;pleuromutilin;streptogramin;tetracycline	1	0	0
08Mar2022_HM_5	10 hours	2048Ai2-036_barcode10	tet(34)	tetracycline	2	0	0
08Mar2022_HM_5	10 hours	2048Ai2-036_barcode10	mphE	macrolide	30	1	0
08Mar2022_HM_5	10 hours	2048Ai2-036_barcode10	sul2	sulfonamide	32	0	0
08Mar2022_HM_5	10 hours	2048Ai2-036_barcode10	msrE	lincosamide;macrolide;oxazolidinone;phenicol;pleuromutilin;streptogramin;tetracycline	30	1	0
08Mar2022_HM_5	10 hours	2048Ai2-083_barcode11	APH(3'')-Ib	aminoglycoside	0	3	0
08Mar2022_HM_5	10 hours	2048Ai2-083_barcode11	tet(H)	tetracycline	2	2	0
08Mar2022_HM_5	10 hours	2048Ai2-083_barcode11	APH(3')-Ia	aminoglycoside	0	5	0
08Mar2022_HM_5	10 hours	2048Ai2-083_barcode11	sul2	sulfonamide	0	8	0
08Mar2022_HM_5	10 hours	2048Ai2-083_barcode11	APH(6)-Id	aminoglycoside	0	5	0
08Mar2022_HM_5	10 hours	2048Ai2-083_barcode11	vat(H)	streptogramin	0	1	0
08Mar2022_HM_5	10 hours	2146Bdev014_barcode23	tet(34)	tetracycline	3	0	0
08Mar2022_HM_5	10 hours	2146Bdev13_barcode24	eptA	peptide	0	1	0
08Mar2022_HM_5	10 hours	2146Bdev13_barcode24	tet(H)	tetracycline	2	0	4
08Mar2022_HM_5	10 hours	2148Bdev3009_barcode21	tet(34)	tetracycline	3	0	0
23Mar2021_HM_8	not enriched	2045Bi2-003_barcode05	tet(H)	tetracycline	0	0	1
23Mar2021_HM_8	not enriched	2045Bi2-023_barcode11	mphE	macrolide	2	0	0
23Mar2021_HM_8	not enriched	2045Bi2-023_barcode11	tet(34)	tetracycline	1	0	0
23Mar2021_HM_8	not enriched	2045Bi2-023_barcode11	sul2	sulfonamide	2	0	0
23Mar2021_HM_8	not enriched	2045Bi2-023_barcode11	msrE	lincosamide;macrolide;oxazolidinone;phenicol;pleuromutilin;streptogramin;tetracycline	1	0	0
				Total	2669	233	20

## Sheet: S Table4B MEGARes
Supplementary Table 4B. Summary of ARGs detected by Abricate (MEGARes)
Run name	Timepoint	Sample	Gene	Resistance	Mannheimia haemolytica	Pasteurella multocida	Histophilus somni
02Mar2022_HM_1	14 hours	2045Bi2-003_barcode01	TETH	Tetracyclines	1	0	0
02Mar2022_HM_1	14 hours	2045Bi2-003_barcode01	APH3-DPRIME	Aminoglycosides	2	0	0
02Mar2022_HM_1	14 hours	2045Bi2-003_barcode01	APH6	Aminoglycosides	1	0	0
02Mar2022_HM_1	14 hours	2045Bi2-004_barcode02	TETH	Tetracyclines	46	16	1
02Mar2022_HM_1	14 hours	2045Bi2-004_barcode02	SULII	Sulfonamides	48	3	0
02Mar2022_HM_1	14 hours	2045Bi2-004_barcode02	APH3-DPRIME	Aminoglycosides	113	3	0
02Mar2022_HM_1	14 hours	2045Bi2-004_barcode02	APH6	Aminoglycosides	52	1	0
02Mar2022_HM_1	14 hours	2045Bi2-018_barcode03	APH3-DPRIME	Aminoglycosides	79	1	0
02Mar2022_HM_1	14 hours	2045Bi2-018_barcode03	TETH	Tetracyclines	33	10	1
02Mar2022_HM_1	14 hours	2045Bi2-018_barcode03	SULII	Sulfonamides	35	1	0
02Mar2022_HM_1	14 hours	2045Bi2-018_barcode03	APH6	Aminoglycosides	37	0	0
02Mar2022_HM_1	14 hours	2045Bi2-023_barcode04	APH3-DPRIME	Aminoglycosides	1	0	0
02Mar2022_HM_1	14 hours	2045Bi2-023_barcode04	MPHE	MLS	27	1	0
02Mar2022_HM_1	14 hours	2045Bi2-023_barcode04	SULII	Sulfonamides	31	0	0
02Mar2022_HM_1	14 hours	2045Bi2-023_barcode04	MSRE	MLS	23	1	0
02Mar2022_HM_1	14 hours	2045Bi2-046_barcode05	SULII	Sulfonamides	3	0	0
02Mar2022_HM_1	14 hours	2045Bi2-046_barcode05	TETH	Tetracyclines	2	3	0
02Mar2022_HM_1	14 hours	2045Bi2-046_barcode05	APH3-DPRIME	Aminoglycosides	10	0	0
02Mar2022_HM_1	14 hours	2045Bi2-046_barcode05	APH6	Aminoglycosides	5	0	0
02Mar2022_HM_1	14 hours	2045Bi2-053_barcode06	TETH	Tetracyclines	0	1	0
02Mar2022_HM_1	14 hours	2045Bi2-053_barcode06	APH6	Aminoglycosides	6	0	0
02Mar2022_HM_1	14 hours	2045Bi2-053_barcode06	TETB	Tetracyclines	0	1	0
02Mar2022_HM_1	14 hours	2045Bi2-053_barcode06	SULII	Sulfonamides	4	0	0
02Mar2022_HM_1	14 hours	2045Bi2-053_barcode06	APH3-DPRIME	Aminoglycosides	12	0	0
02Mar2022_HM_1	14 hours	2045Bi2-055_barcode07	MPHE	MLS	2	0	0
02Mar2022_HM_1	14 hours	2045Bi2-055_barcode07	SULII	Sulfonamides	2	0	0
02Mar2022_HM_1	14 hours	2045Bi2-055_barcode07	MSRE	MLS	2	0	0
02Mar2022_HM_2	14 hours	2045Ai2-012_barcode11	SULII	Sulfonamides	23	0	0
02Mar2022_HM_2	14 hours	2045Ai2-012_barcode11	MPHE	MLS	19	0	0
02Mar2022_HM_2	14 hours	2045Ai2-012_barcode11	MSRE	MLS	14	0	0
02Mar2022_HM_2	14 hours	2045Bi2-067_barcode09	SULII	Sulfonamides	38	0	0
02Mar2022_HM_2	14 hours	2045Bi2-067_barcode09	CRP	Drug_and_biocide_resistance	1	0	0
02Mar2022_HM_2	14 hours	2045Bi2-067_barcode09	MPHE	MLS	32	0	0
02Mar2022_HM_2	14 hours	2045Bi2-067_barcode09	MSRE	MLS	26	0	0
02Mar2022_HM_2	14 hours	2045Bi2-070_barcode10	APH3-DPRIME	Aminoglycosides	101	0	0
02Mar2022_HM_2	14 hours	2045Bi2-070_barcode10	SULII	Sulfonamides	38	0	0
02Mar2022_HM_2	14 hours	2045Bi2-070_barcode10	APH6	Aminoglycosides	47	0	0
02Mar2022_HM_2	14 hours	2045Bi2-070_barcode10	TETH	Tetracyclines	16	21	2
02Mar2022_HM_2	14 hours	2045Bix2-015_barcode13	APH3-DPRIME	Aminoglycosides	0	1	0
02Mar2022_HM_2	14 hours	2045Bix2-015_barcode13	MPHE	MLS	12	4	0
02Mar2022_HM_2	14 hours	2045Bix2-015_barcode13	TETH	Tetracyclines	0	1	0
02Mar2022_HM_2	14 hours	2045Bix2-015_barcode13	SULII	Sulfonamides	17	3	0
02Mar2022_HM_2	14 hours	2045Bix2-015_barcode13	MSRE	MLS	11	4	0
02Mar2022_HM_2	14 hours	2046bi2-013_barcode12	MPHE	MLS	67	3	0
02Mar2022_HM_2	14 hours	2046bi2-013_barcode12	SULI	Sulfonamides	2	0	0
02Mar2022_HM_2	14 hours	2046bi2-013_barcode12	SULII	Sulfonamides	78	2	0
02Mar2022_HM_2	14 hours	2046bi2-013_barcode12	MSRE	MLS	58	3	0
02Mar2022_HM_2	14 hours	2046bi2-013_barcode12	TETJ	Tetracyclines	1	0	0
02Mar2022_HM_2	14 hours	2048Ai2-036_barcode14	UGD	Cationic_antimicrobial_peptides	1	0	0
02Mar2022_HM_2	14 hours	2048Ai2-036_barcode14	SULII	Sulfonamides	68	0	0
02Mar2022_HM_2	14 hours	2048Ai2-036_barcode14	MPHE	MLS	55	1	0
02Mar2022_HM_2	14 hours	2048Ai2-036_barcode14	MSRE	MLS	51	4	0
02Mar2022_HM_2	14 hours	2048Ai2-083_barcode15	APH3-DPRIME	Aminoglycosides	3	12	0
02Mar2022_HM_2	14 hours	2048Ai2-083_barcode15	MPHE	MLS	1	0	0
02Mar2022_HM_2	14 hours	2048Ai2-083_barcode15	TETH	Tetracyclines	3	11	0
02Mar2022_HM_2	14 hours	2048Ai2-083_barcode15	SULII	Sulfonamides	7	9	0
02Mar2022_HM_2	14 hours	2048Ai2-083_barcode15	APH6	Aminoglycosides	1	6	0
02Mar2022_HM_2	14 hours	2048Ai2-083_barcode15	MSRE	MLS	1	0	0
02Mar2022_HM_3	14 hours	2145Ax8-011_barcode18	EMRD	Drug_and_biocide_resistance	1	0	0
02Mar2022_HM_3	14 hours	2146Bdev014_barcode19	MPHE	MLS	1	0	0
02Mar2022_HM_3	14 hours	2146Bdev014_barcode19	SULII	Sulfonamides	1	0	0
02Mar2022_HM_3	14 hours	2146Bdev13_barcode20	MPHE	MLS	1	0	0
02Mar2022_HM_3	14 hours	2146Bdev13_barcode20	SULII	Sulfonamides	1	0	0
02Mar2022_HM_3	14 hours	2146Bdev13_barcode20	TETH	Tetracyclines	2	0	5
02Mar2022_HM_3	14 hours	2148Bdev3009_barcode17	MSRE	MLS	0	1	0
02Mar2022_HM_3	14 hours	2148Bdev3009_barcode17	MPHE	MLS	0	1	0
02Mar2022_HM_3	10 hours	2045Bi2-003_barcode21	SULII	Sulfonamides	3	0	0
02Mar2022_HM_3	10 hours	2045Bi2-003_barcode21	TETH	Tetracyclines	1	0	0
02Mar2022_HM_3	10 hours	2045Bi2-003_barcode21	BAER	Drug_and_biocide_and_metal_resistance	1	0	0
02Mar2022_HM_3	10 hours	2045Bi2-003_barcode21	EPTA	Cationic_antimicrobial_peptides	1	0	0
02Mar2022_HM_3	10 hours	2045Bi2-003_barcode21	MPHE	MLS	1	0	0
02Mar2022_HM_3	10 hours	2045Bi2-003_barcode21	MSRE	MLS	1	0	0
02Mar2022_HM_3	10 hours	2045Bi2-003_barcode21	APH3-DPRIME	Aminoglycosides	5	0	0
02Mar2022_HM_3	10 hours	2045Bi2-003_barcode21	APH6	Aminoglycosides	2	0	0
02Mar2022_HM_3	10 hours	2045Bi2-003_barcode21	BAES	Drug_and_biocide_and_metal_resistance	1	0	0
02Mar2022_HM_3	10 hours	2045Bi2-004_barcode22	SULII	Sulfonamides	39	1	0
02Mar2022_HM_3	10 hours	2045Bi2-004_barcode22	TETH	Tetracyclines	36	16	4
02Mar2022_HM_3	10 hours	2045Bi2-004_barcode22	MPHE	MLS	2	0	0
02Mar2022_HM_3	10 hours	2045Bi2-004_barcode22	MSRE	MLS	1	0	0
02Mar2022_HM_3	10 hours	2045Bi2-004_barcode22	APH3-DPRIME	Aminoglycosides	91	2	0
02Mar2022_HM_3	10 hours	2045Bi2-004_barcode22	APH6	Aminoglycosides	42	1	0
02Mar2022_HM_3	10 hours	2045Bi2-018_barcode23	TETH	Tetracyclines	6	4	1
02Mar2022_HM_3	10 hours	2045Bi2-018_barcode23	APH6	Aminoglycosides	14	0	0
02Mar2022_HM_3	10 hours	2045Bi2-018_barcode23	APH3-DPRIME	Aminoglycosides	29	0	0
02Mar2022_HM_3	10 hours	2045Bi2-018_barcode23	SULII	Sulfonamides	12	0	0
02Mar2022_HM_3	10 hours	2045Bi2-023_barcode24	MSRE	MLS	143	10	0
02Mar2022_HM_3	10 hours	2045Bi2-023_barcode24	SULI	Sulfonamides	0	1	0
02Mar2022_HM_3	10 hours	2045Bi2-023_barcode24	MPHE	MLS	159	10	0
02Mar2022_HM_3	10 hours	2045Bi2-023_barcode24	SULII	Sulfonamides	180	5	0
08Mar2022_HM_4	10 hours	2045Ai2-012_barcode07	MPHE	MLS	3	0	0
08Mar2022_HM_4	10 hours	2045Ai2-012_barcode07	SULII	Sulfonamides	4	0	0
08Mar2022_HM_4	10 hours	2045Ai2-012_barcode07	MSRE	MLS	3	0	0
08Mar2022_HM_4	10 hours	2045Bi2-046_barcode01	APH6	Aminoglycosides	9	0	0
08Mar2022_HM_4	10 hours	2045Bi2-046_barcode01	MPHE	MLS	1	0	0
08Mar2022_HM_4	10 hours	2045Bi2-046_barcode01	APH3-DPRIME	Aminoglycosides	18	0	0
08Mar2022_HM_4	10 hours	2045Bi2-046_barcode01	MSRE	MLS	1	0	0
08Mar2022_HM_4	10 hours	2045Bi2-046_barcode01	TETH	Tetracyclines	7	0	0
08Mar2022_HM_4	10 hours	2045Bi2-046_barcode01	SULII	Sulfonamides	9	0	0
08Mar2022_HM_4	10 hours	2045Bi2-053_barcode02	APH6	Aminoglycosides	3	0	0
08Mar2022_HM_4	10 hours	2045Bi2-053_barcode02	MPHE	MLS	2	0	0
08Mar2022_HM_4	10 hours	2045Bi2-053_barcode02	APH3-DPRIME	Aminoglycosides	6	1	0
08Mar2022_HM_4	10 hours	2045Bi2-053_barcode02	MSRE	MLS	2	0	0
08Mar2022_HM_4	10 hours	2045Bi2-053_barcode02	TETH	Tetracyclines	1	0	0
08Mar2022_HM_4	10 hours	2045Bi2-053_barcode02	SULII	Sulfonamides	4	1	0
08Mar2022_HM_4	10 hours	2045Bi2-063_barcode04	MPHE	MLS	1	0	0
08Mar2022_HM_4	10 hours	2045Bi2-063_barcode04	SULII	Sulfonamides	1	0	0
08Mar2022_HM_4	10 hours	2045Bi2-067_barcode05	APH6	Aminoglycosides	1	0	0
08Mar2022_HM_4	10 hours	2045Bi2-067_barcode05	MPHE	MLS	1	0	0
08Mar2022_HM_4	10 hours	2045Bi2-067_barcode05	APH3-DPRIME	Aminoglycosides	1	0	0
08Mar2022_HM_4	10 hours	2045Bi2-067_barcode05	MSRE	MLS	1	0	0
08Mar2022_HM_4	10 hours	2045Bi2-067_barcode05	SULII	Sulfonamides	3	0	0
08Mar2022_HM_4	10 hours	2045Bi2-070_barcode06	TETH	Tetracyclines	8	6	0
08Mar2022_HM_4	10 hours	2045Bi2-070_barcode06	SULII	Sulfonamides	16	0	0
08Mar2022_HM_4	10 hours	2045Bi2-070_barcode06	APH6	Aminoglycosides	20	0	0
08Mar2022_HM_4	10 hours	2045Bi2-070_barcode06	APH3-DPRIME	Aminoglycosides	40	0	0
08Mar2022_HM_4	10 hours	2046bi2-013_barcode08	MPHE	MLS	19	0	0
08Mar2022_HM_4	10 hours	2046bi2-013_barcode08	SULII	Sulfonamides	26	0	0
08Mar2022_HM_4	10 hours	2046bi2-013_barcode08	MSRE	MLS	15	0	0
08Mar2022_HM_5	10 hours	2045Bix2-015_barcode09	SULII	Sulfonamides	19	4	0
08Mar2022_HM_5	10 hours	2045Bix2-015_barcode09	MPHE	MLS	16	1	0
08Mar2022_HM_5	10 hours	2045Bix2-015_barcode09	MSRE	MLS	17	1	0
08Mar2022_HM_5	10 hours	2045Bix2-015_barcode09	APH3-DPRIME	Aminoglycosides	0	3	0
08Mar2022_HM_5	10 hours	2045Bix2-015_barcode09	MDTK	Drug_and_biocide_resistance	1	0	0
08Mar2022_HM_5	10 hours	2046Ai2-095_barcode12	SULII	Sulfonamides	1	0	0
08Mar2022_HM_5	10 hours	2046Ai2-095_barcode12	MPHE	MLS	1	0	0
08Mar2022_HM_5	10 hours	2046Ai2-095_barcode12	SOXS	Drug_and_biocide_and_metal_resistance	1	0	0
08Mar2022_HM_5	10 hours	2046Ai2-095_barcode12	MSRE	MLS	1	0	0
08Mar2022_HM_5	10 hours	2048Ai2-036_barcode10	SULII	Sulfonamides	32	0	0
08Mar2022_HM_5	10 hours	2048Ai2-036_barcode10	MPHE	MLS	30	1	0
08Mar2022_HM_5	10 hours	2048Ai2-036_barcode10	MSRE	MLS	30	1	0
08Mar2022_HM_5	10 hours	2048Ai2-083_barcode11	SULII	Sulfonamides	0	6	0
08Mar2022_HM_5	10 hours	2048Ai2-083_barcode11	TETH	Tetracyclines	2	2	0
08Mar2022_HM_5	10 hours	2048Ai2-083_barcode11	APH6	Aminoglycosides	0	4	0
08Mar2022_HM_5	10 hours	2048Ai2-083_barcode11	APH3-DPRIME	Aminoglycosides	0	7	0
08Mar2022_HM_5	10 hours	2146Bdev13_barcode24	TETH	Tetracyclines	2	0	4
08Mar2022_HM_5	10 hours	2146Bdev13_barcode24	EPTA	Cationic_antimicrobial_peptides	0	1	0
23Mar2021_HM_8	not enriched	2045Bi2-003_barcode05	TETH	Tetracyclines	0	0	1
23Mar2021_HM_8	not enriched	2045Bi2-023_barcode11	MSRE	MLS	1	0	0
23Mar2021_HM_8	not enriched	2045Bi2-023_barcode11	MPHE	MLS	2	0	0
23Mar2021_HM_8	not enriched	2045Bi2-023_barcode11	SULII	Sulfonamides	2	0	0
				Total:	2530	218	19

## Sheet: S Table 5A M. haemolytica
Supplementary Table 5A. Mannheimia haemolytica reads containing ARGs detected by Abricate (CARD, NCBI, MEGARes) and AMRFinder+ (NCBI)
Sample	Timepoint	Read	Gene start	Gene end	Strand	Gene	% Coverage	% Identity	Database	Product	Resistance
2045Bi2-003	14 hours	0962002d-b2ae-4c50-8c0e-2d4f8a471761	14764	15925	+	tet(H)	96.18	96.26	card		tetracycline
2045Bi2-003	14 hours	32bc374c-630a-41ac-b389-0cc5f5b7b301	12182	12979	+	APH(3'')-Ib	96.89	87.36	card		aminoglycoside
2045Bi2-003	14 hours	32bc374c-630a-41ac-b389-0cc5f5b7b301	12979	13805	+	APH(6)-Id	94.86	82.03	card		aminoglycoside
2045Bi2-003	14 hours	32bc374c-630a-41ac-b389-0cc5f5b7b301	14150	14974	+	APH(3')-Ia	98.28	88.14	card		aminoglycoside
2045Bi2-004	14 hours	05d4e700-9aa7-4856-85c4-d633d1c1a50f	5720	6911	+	tet(H)	97.92	94.08	card	TetH is a tetracycline efflux protein expressed in Gram-negative bacteria (Actinobacillus Acinetobacter Gallibacterium Histophilus Mannheimia Moraxella Pasteurella and Psychrobacter). Its gene is linked to the resistance genes sul2 and strAB which confer resistance to sulfamethoxazole and streptomycin respectively.	tetracycline
2045Bi2-004	14 hours	06495508-13f0-453c-82d3-d42d8d3865ca	7145	7972	+	APH(6)-Id	98.45	97.03	card	APH(6)-Id is an aminoglycoside phosphotransferase encoded by plasmids integrative conjugative elements and chromosomal genomic islands in K. pneumoniae Salmonella spp. E. coli Shigella flexneri Providencia alcalifaciens Pseudomonas spp. V. cholerae Edwardsiella tarda Pasteurella multocida and Aeromonas bestiarum	aminoglycoside
2045Bi2-004	14 hours	06495508-13f0-453c-82d3-d42d8d3865ca	5411	6194	+	sul2	95.59	92.44	card	Sul2 is a sulfonamide resistant dihydropteroate synthase of Gram-negative bacteria usually found on small plasmids.	sulfonamide
2045Bi2-004	14 hours	06495508-13f0-453c-82d3-d42d8d3865ca	6356	7145	+	APH(3'')-Ib	97.51	95.56	card		aminoglycoside
2045Bi2-004	14 hours	06495508-13f0-453c-82d3-d42d8d3865ca	8297	9114	+	APH(3')-Ia	99.39	97.08	card		aminoglycoside
2045Bi2-004	14 hours	0946ce6e-5f80-4ff0-b96f-14c09c518cec	27949	28756	+	APH(6)-Id	95.58	92.24	card	APH(6)-Id is an aminoglycoside phosphotransferase encoded by plasmids integrative conjugative elements and chromosomal genomic islands in K. pneumoniae Salmonella spp. E. coli Shigella flexneri Providencia alcalifaciens Pseudomonas spp. V. cholerae Edwardsiella tarda Pasteurella multocida and Aeromonas bestiarum	aminoglycoside
2045Bi2-004	14 hours	0946ce6e-5f80-4ff0-b96f-14c09c518cec	26185	26995	+	sul2	98.28	93.45	card	Sul2 is a sulfonamide resistant dihydropteroate synthase of Gram-negative bacteria usually found on small plasmids.	sulfonamide
2045Bi2-004	14 hours	0946ce6e-5f80-4ff0-b96f-14c09c518cec	27161	27949	+	APH(3'')-Ib	97.01	92.87	card		aminoglycoside
2045Bi2-004	14 hours	0946ce6e-5f80-4ff0-b96f-14c09c518cec	29094	29893	+	APH(3')-Ia	95.71	86.75	card		aminoglycoside
2045Bi2-004	14 hours	0df8fc8c-2d10-4699-b1a7-096f0ac88fdc	29692	30859	+	tet(H)	94.6	87.86	card		tetracycline
2045Bi2-004	14 hours	140f88e2-259f-40cb-b7f7-b2d7dd1deb23	6089	7273	+	tet(H)	97.84	95.62	card		tetracycline
2045Bi2-004	14 hours	1b0fdd15-c190-4d6c-847c-59677c968208	17826	18627	-	APH(3'')-Ib	97.89	93.41	card	APH(3'')-Ib is an aminoglycoside phosphotransferase encoded by plasmids transposons integrative conjugative elements and chromosomes in Enterobacteriaceae and Pseudomonas spp.	aminoglycoside
2045Bi2-004	14 hours	1b0fdd15-c190-4d6c-847c-59677c968208	16998	17826	-	APH(6)-Id	97.85	94.75	card	APH(6)-Id is an aminoglycoside phosphotransferase encoded by plasmids integrative conjugative elements and chromosomal genomic islands in K. pneumoniae Salmonella spp. E. coli Shigella flexneri Providencia alcalifaciens Pseudomonas spp. V. cholerae Edwardsiella tarda Pasteurella multocida and Aeromonas bestiarum	aminoglycoside
2045Bi2-004	14 hours	1b0fdd15-c190-4d6c-847c-59677c968208	15849	16655	-	APH(3')-Ia	98.65	95.72	card	APH(3')-Ia is a transposon-encoded aminoglycoside phosphotransferase in E. coli and S. enterica. It is identical at the protein sequence to APH(3')-Ic an aminoglycoside phosphotransferase encoded by plasmids transposons and genomic islands in K. pneumoniae A. baumannii S. marcescens Corynebacterium spp. Photobacterium spp. and Citrobacter spp.	aminoglycoside
2045Bi2-004	14 hours	1b0fdd15-c190-4d6c-847c-59677c968208	18790	19586	-	sul2	97.06	94.76	card		sulfonamide
2045Bi2-004	14 hours	230679c5-f472-4b42-8dfd-1634002a663e	22726	23545	-	APH(3')-Ia	97.67	89.27	card		aminoglycoside
2045Bi2-004	14 hours	230679c5-f472-4b42-8dfd-1634002a663e	23883	24711	-	APH(6)-Id	97.73	92.65	card		aminoglycoside
2045Bi2-004	14 hours	230679c5-f472-4b42-8dfd-1634002a663e	24711	25510	-	APH(3'')-Ib	98.13	93.13	card		aminoglycoside
2045Bi2-004	14 hours	230679c5-f472-4b42-8dfd-1634002a663e	25680	26459	-	sul2	93.14	86.51	card		sulfonamide
2045Bi2-004	14 hours	2b4398a4-2de7-47ea-bd06-bd7cd147fd75	9687	10881	+	tet(H)	98.34	96.13	card	TetH is a tetracycline efflux protein expressed in Gram-negative bacteria (Actinobacillus Acinetobacter Gallibacterium Histophilus Mannheimia Moraxella Pasteurella and Psychrobacter). Its gene is linked to the resistance genes sul2 and strAB which confer resistance to sulfamethoxazole and streptomycin respectively.	tetracycline
2045Bi2-004	14 hours	2c0db7eb-5ec3-44b8-93e1-2d5fffe84361	6154	7348	+	tet(H)	98.67	97.19	card		tetracycline
2045Bi2-004	14 hours	3a0cd3df-5c1c-4ef2-a491-71f8b297811d	1266	2453	+	tet(H)	95.59	80.41	card		tetracycline
2045Bi2-004	14 hours	3a9776f1-2ee2-4f96-ac2c-8a1eb1ce9562	23299	24502	-	tet(H)	98.59	96.95	card		tetracycline
2045Bi2-004	14 hours	40a893f1-ebfe-49dc-aaa9-90bea1c11a7e	2361	3556	+	tet(H)	99.33	98.5	card		tetracycline
2045Bi2-004	14 hours	4b2d06be-2ee8-4f5d-a3b1-31542a2ae5ce	11301	12470	-	tet(H)	95.76	91.41	card		tetracycline
2045Bi2-004	14 hours	4b69f723-a7c2-4711-9da5-9fc64c078712	3661	4852	+	tet(H)	98.17	96.05	card		tetracycline
2045Bi2-004	14 hours	4bae0935-a9d4-4d01-98d8-706822cbb175	6845	8049	+	tet(H)	99.17	96.63	card		tetracycline
2045Bi2-004	14 hours	5032c837-9b71-4b26-aea9-159fb3fe1ec8	28011	28367	-	tet(34)	77.27	63.03	ncbi	oxytetracycline resistance phosphoribosyltransferase domain-containing protein Tet(34)	TETRACYCLINE
2045Bi2-004	14 hours	5b70ae49-f97b-438c-98ba-f0d9f403c3c0	7973	9162	+	tet(H)	98	95.96	card		tetracycline
2045Bi2-004	14 hours	6196b212-e08c-4de7-a41b-dcb49a8a7ba6	26789	27990	-	tet(H)	99.25	97.77	card		tetracycline
2045Bi2-004	14 hours	6d85faa0-90ca-4eec-b79f-a11db558a24b	10422	10697	+	tet(34)	60.39	60.22	ncbi	oxytetracycline resistance phosphoribosyltransferase domain-containing protein Tet(34)	TETRACYCLINE
2045Bi2-004	14 hours	6ef2f77a-0e3c-473c-b09c-07adc77bc54d	33753	34937	-	tet(H)	97.92	96.12	card		tetracycline
2045Bi2-004	14 hours	71e8ff78-05a6-4910-be5f-669d352c2a3c	1	740	+	sul2	89.83	95.19	card		sulfonamide
2045Bi2-004	14 hours	71e8ff78-05a6-4910-be5f-669d352c2a3c	912	1709	+	APH(3'')-Ib	97.51	90.34	card		aminoglycoside
2045Bi2-004	14 hours	71e8ff78-05a6-4910-be5f-669d352c2a3c	1709	2542	+	APH(6)-Id	97.73	91.42	card	APH(6)-Id is an aminoglycoside phosphotransferase encoded by plasmids integrative conjugative elements and chromosomal genomic islands in K. pneumoniae Salmonella spp. E. coli Shigella flexneri Providencia alcalifaciens Pseudomonas spp. V. cholerae Edwardsiella tarda Pasteurella multocida and Aeromonas bestiarum	aminoglycoside
2045Bi2-004	14 hours	71e8ff78-05a6-4910-be5f-669d352c2a3c	2886	3697	+	APH(3')-Ia	98.9	95.98	card		aminoglycoside
2045Bi2-004	14 hours	7766be34-70ae-4a62-b19c-2cb52d29b44d	42947	44139	-	tet(H)	98.34	96.21	card		tetracycline
2045Bi2-004	14 hours	7781860f-7ac8-4d4d-9e73-4ae014eb11e6	17530	18713	-	tet(H)	97.51	94.23	card	TetH is a tetracycline efflux protein expressed in Gram-negative bacteria (Actinobacillus Acinetobacter Gallibacterium Histophilus Mannheimia Moraxella Pasteurella and Psychrobacter). Its gene is linked to the resistance genes sul2 and strAB which confer resistance to sulfamethoxazole and streptomycin respectively.	tetracycline
2045Bi2-004	14 hours	7ea76e28-23fe-4994-9720-a4fab5892211	20043	21243	+	tet(H)	99.67	98.26	card	TetH is a tetracycline efflux protein expressed in Gram-negative bacteria (Actinobacillus Acinetobacter Gallibacterium Histophilus Mannheimia Moraxella Pasteurella and Psychrobacter). Its gene is linked to the resistance genes sul2 and strAB which confer resistance to sulfamethoxazole and streptomycin respectively.	tetracycline
2045Bi2-004	14 hours	8161bf60-95aa-4823-94e2-cc48b6615384	3278	3646	+	tet(34)	79.87	60.16	ncbi	oxytetracycline resistance phosphoribosyltransferase domain-containing protein Tet(34)	TETRACYCLINE
2045Bi2-004	14 hours	86648811-95bb-4db0-971f-4e65f2b5a845	4662	5851	+	tet(H)	97.67	91.79	card		tetracycline
2045Bi2-004	14 hours	89bcdaf3-18f6-443b-975d-d25addb3db04	12915	14106	+	tet(H)	98.25	95.22	card		tetracycline
2045Bi2-004	14 hours	8b8ed4d9-f70b-4708-82f5-573273da715e	16402	17597	-	tet(H)	99.09	98.01	card	TetH is a tetracycline efflux protein expressed in Gram-negative bacteria (Actinobacillus Acinetobacter Gallibacterium Histophilus Mannheimia Moraxella Pasteurella and Psychrobacter). Its gene is linked to the resistance genes sul2 and strAB which confer resistance to sulfamethoxazole and streptomycin respectively.	tetracycline
2045Bi2-004	14 hours	8c17effc-89e5-4011-9264-c8318d2ee8f7	28248	28975	-	APH(3')-Ia	88.85	96.73	card		aminoglycoside
2045Bi2-004	14 hours	90cd2ebe-7642-4474-8d7e-db531b67ae7b	37929	39087	-	tet(H)	94.76	89.54	card		tetracycline
2045Bi2-004	14 hours	90f3c1e5-9144-475f-8f86-e78e2f041994	3920	4711	-	APH(3'')-Ib	97.89	95.3	card	APH(3'')-Ib is an aminoglycoside phosphotransferase encoded by plasmids transposons integrative conjugative elements and chromosomes in Enterobacteriaceae and Pseudomonas spp.	aminoglycoside
2045Bi2-004	14 hours	90f3c1e5-9144-475f-8f86-e78e2f041994	3087	3920	-	APH(6)-Id	99.16	97.74	card	APH(6)-Id is an aminoglycoside phosphotransferase encoded by plasmids integrative conjugative elements and chromosomal genomic islands in K. pneumoniae Salmonella spp. E. coli Shigella flexneri Providencia alcalifaciens Pseudomonas spp. V. cholerae Edwardsiella tarda Pasteurella multocida and Aeromonas bestiarum	aminoglycoside
2045Bi2-004	14 hours	90f3c1e5-9144-475f-8f86-e78e2f041994	1941	2754	-	APH(3')-Ia	99.51	97.8	card		aminoglycoside
2045Bi2-004	14 hours	90f3c1e5-9144-475f-8f86-e78e2f041994	4880	5693	-	sul2	99.14	97.69	card	Sul2 is a sulfonamide resistant dihydropteroate synthase of Gram-negative bacteria usually found on small plasmids.	sulfonamide
2045Bi2-004	14 hours	90f3c1e5-9144-475f-8f86-e78e2f041994	3087	3920	-	APH(6)-Id	99.16	97.74	card	APH(6)-Id is an aminoglycoside phosphotransferase encoded by plasmids integrative conjugative elements and chromosomal genomic islands in K. pneumoniae Salmonella spp. E. coli Shigella flexneri Providencia alcalifaciens Pseudomonas spp. V. cholerae Edwardsiella tarda Pasteurella multocida and Aeromonas bestiarum	aminoglycoside
2045Bi2-004	14 hours	94b8d1ff-e6e1-4657-958b-d0abe487d119	24799	26001	-	tet(H)	99.42	98.26	card	TetH is a tetracycline efflux protein expressed in Gram-negative bacteria (Actinobacillus Acinetobacter Gallibacterium Histophilus Mannheimia Moraxella Pasteurella and Psychrobacter). Its gene is linked to the resistance genes sul2 and strAB which confer resistance to sulfamethoxazole and streptomycin respectively.	tetracycline
2045Bi2-004	14 hours	a52b340a-ef67-41a0-8a6f-6a3165b4d89e	8879	9716	+	APH(6)-Id	98.92	95.87	card		aminoglycoside
2045Bi2-004	14 hours	a52b340a-ef67-41a0-8a6f-6a3165b4d89e	10051	10855	+	APH(3')-Ia	98.65	96.81	card		aminoglycoside
2045Bi2-004	14 hours	a52b340a-ef67-41a0-8a6f-6a3165b4d89e	8073	8879	+	APH(3'')-Ib	99.25	96.68	card	APH(3'')-Ib is an aminoglycoside phosphotransferase encoded by plasmids transposons integrative conjugative elements and chromosomes in Enterobacteriaceae and Pseudomonas spp.	aminoglycoside
2045Bi2-004	14 hours	a52b340a-ef67-41a0-8a6f-6a3165b4d89e	7103	7905	+	sul2	98.04	95.85	card	Sul2 is a sulfonamide resistant dihydropteroate synthase of Gram-negative bacteria usually found on small plasmids.	sulfonamide
2045Bi2-004	14 hours	a7e6d83b-ce9d-4d48-a587-043d2c496083	15984	17114	-	tet(H)	90.36	80.63	card		tetracycline
2045Bi2-004	14 hours	ab896245-0195-4ffb-b09f-6aa35e728640	11132	12326	-	tet(H)	98.17	95.3	card	TetH is a tetracycline efflux protein expressed in Gram-negative bacteria (Actinobacillus Acinetobacter Gallibacterium Histophilus Mannheimia Moraxella Pasteurella and Psychrobacter). Its gene is linked to the resistance genes sul2 and strAB which confer resistance to sulfamethoxazole and streptomycin respectively.	tetracycline
2045Bi2-004	14 hours	ac4cbdb8-7059-4248-ac67-062b941278c8	74312	75515	-	tet(H)	99.09	96.21	card	TetH is a tetracycline efflux protein expressed in Gram-negative bacteria (Actinobacillus Acinetobacter Gallibacterium Histophilus Mannheimia Moraxella Pasteurella and Psychrobacter). Its gene is linked to the resistance genes sul2 and strAB which confer resistance to sulfamethoxazole and streptomycin respectively.	tetracycline
2045Bi2-004	14 hours	b05e2022-2abe-46db-a2d4-fed80b8a5dcd	3830	5020	+	tet(H)	98.59	96.94	card	TetH is a tetracycline efflux protein expressed in Gram-negative bacteria (Actinobacillus Acinetobacter Gallibacterium Histophilus Mannheimia Moraxella Pasteurella and Psychrobacter). Its gene is linked to the resistance genes sul2 and strAB which confer resistance to sulfamethoxazole and streptomycin respectively.	tetracycline
2045Bi2-004	14 hours	b0dbcc21-2124-45d6-8a7e-e47314db4028	640	1833	+	tet(H)	98.5	95.96	card		tetracycline
2045Bi2-004	14 hours	bdbf6e3c-e13a-4ce9-8d7e-a4cdbdec786f	1085	2287	+	tet(H)	99	97.28	card	TetH is a tetracycline efflux protein expressed in Gram-negative bacteria (Actinobacillus Acinetobacter Gallibacterium Histophilus Mannheimia Moraxella Pasteurella and Psychrobacter). Its gene is linked to the resistance genes sul2 and strAB which confer resistance to sulfamethoxazole and streptomycin respectively.	tetracycline
2045Bi2-004	14 hours	c1003d4f-2ccf-4f19-b18d-2ab216230325	22082	23276	-	tet(H)	98.75	97.44	card	TetH is a tetracycline efflux protein expressed in Gram-negative bacteria (Actinobacillus Acinetobacter Gallibacterium Histophilus Mannheimia Moraxella Pasteurella and Psychrobacter). Its gene is linked to the resistance genes sul2 and strAB which confer resistance to sulfamethoxazole and streptomycin respectively.	tetracycline
2045Bi2-004	14 hours	c1629db9-4edd-48f6-85d3-b1932c909e95	6087	6521	+	tet(34)	94.16	60.69	ncbi	oxytetracycline resistance phosphoribosyltransferase domain-containing protein Tet(34)	TETRACYCLINE
2045Bi2-004	14 hours	c60f7479-cff6-4420-8ea4-cf476c9d9f1b	4434	5267	-	APH(6)-Id	98.81	94.55	card		aminoglycoside
2045Bi2-004	14 hours	c60f7479-cff6-4420-8ea4-cf476c9d9f1b	3289	4095	-	APH(3')-Ia	98.65	95.72	card	APH(3')-Ia is a transposon-encoded aminoglycoside phosphotransferase in E. coli and S. enterica. It is identical at the protein sequence to APH(3')-Ic an aminoglycoside phosphotransferase encoded by plasmids transposons and genomic islands in K. pneumoniae A. baumannii S. marcescens Corynebacterium spp. Photobacterium spp. and Citrobacter spp.	aminoglycoside
2045Bi2-004	14 hours	c60f7479-cff6-4420-8ea4-cf476c9d9f1b	5267	6058	-	APH(3'')-Ib	98.13	96.16	card		aminoglycoside
2045Bi2-004	14 hours	c60f7479-cff6-4420-8ea4-cf476c9d9f1b	6230	7037	-	sul2	98.53	97.19	card		sulfonamide
2045Bi2-004	14 hours	c762b489-e0f2-4dc9-9115-30a92941e5f9	8664	9853	+	tet(H)	97.59	94.59	card	TetH is a tetracycline efflux protein expressed in Gram-negative bacteria (Actinobacillus Acinetobacter Gallibacterium Histophilus Mannheimia Moraxella Pasteurella and Psychrobacter). Its gene is linked to the resistance genes sul2 and strAB which confer resistance to sulfamethoxazole and streptomycin respectively.	tetracycline
2045Bi2-004	14 hours	ccd8d5a7-d9fe-4460-8960-86ba56e19738	1666	2857	+	tet(H)	98.42	96.28	card	TetH is a tetracycline efflux protein expressed in Gram-negative bacteria (Actinobacillus Acinetobacter Gallibacterium Histophilus Mannheimia Moraxella Pasteurella and Psychrobacter). Its gene is linked to the resistance genes sul2 and strAB which confer resistance to sulfamethoxazole and streptomycin respectively.	tetracycline
2045Bi2-004	14 hours	ce0926e7-32c0-4acb-9566-afaa17514d70	31927	33119	+	tet(H)	99	97.59	card	TetH is a tetracycline efflux protein expressed in Gram-negative bacteria (Actinobacillus Acinetobacter Gallibacterium Histophilus Mannheimia Moraxella Pasteurella and Psychrobacter). Its gene is linked to the resistance genes sul2 and strAB which confer resistance to sulfamethoxazole and streptomycin respectively.	tetracycline
2045Bi2-004	14 hours	ce0926e7-32c0-4acb-9566-afaa17514d70	27139	28339	-	tet(H)	99.25	98.35	card	TetH is a tetracycline efflux protein expressed in Gram-negative bacteria (Actinobacillus Acinetobacter Gallibacterium Histophilus Mannheimia Moraxella Pasteurella and Psychrobacter). Its gene is linked to the resistance genes sul2 and strAB which confer resistance to sulfamethoxazole and streptomycin respectively.	tetracycline
2045Bi2-004	14 hours	d1c7dcf2-8609-40dc-a49b-9d7a4fff5531	30808	32005	-	tet(H)	98.75	96.78	card	TetH is a tetracycline efflux protein expressed in Gram-negative bacteria (Actinobacillus Acinetobacter Gallibacterium Histophilus Mannheimia Moraxella Pasteurella and Psychrobacter). Its gene is linked to the resistance genes sul2 and strAB which confer resistance to sulfamethoxazole and streptomycin respectively.	tetracycline
2045Bi2-004	14 hours	d9294961-7dab-4f66-9c93-01e3f38fffa4	14452	15624	-	tet(H)	96.59	92.75	card		tetracycline
2045Bi2-004	14 hours	e0368006-3d8e-4567-afb3-e5247d127c62	2440	3265	-	APH(3')-Ia	99.63	96.5	card		aminoglycoside
2045Bi2-004	14 hours	e1cd18c8-5bf7-450a-be2f-88fa1cfd4df7	28706	29899	-	tet(H)	98.42	95.63	card	TetH is a tetracycline efflux protein expressed in Gram-negative bacteria (Actinobacillus Acinetobacter Gallibacterium Histophilus Mannheimia Moraxella Pasteurella and Psychrobacter). Its gene is linked to the resistance genes sul2 and strAB which confer resistance to sulfamethoxazole and streptomycin respectively.	tetracycline
2045Bi2-004	14 hours	e87d4406-1392-4709-8c51-efff38108566	705	1519	+	APH(3')-Ia	99.02	96.84	card		aminoglycoside
2045Bi2-004	14 hours	f9931a95-e52a-481d-9e06-96db76d1eaed	25812	27005	-	tet(H)	97.92	93.19	card		tetracycline
2045Bi2-004	14 hours	fe65d296-9acc-4810-a837-5b577ebfa786	19530	20335	-	APH(3'')-Ib	99.63	98.27	card	APH(3'')-Ib is an aminoglycoside phosphotransferase encoded by plasmids transposons integrative conjugative elements and chromosomes in Enterobacteriaceae and Pseudomonas spp.	aminoglycoside
2045Bi2-004	14 hours	fe65d296-9acc-4810-a837-5b577ebfa786	20503	21323	-	sul2	99.63	97.33	card	Sul2 is a sulfonamide resistant dihydropteroate synthase of Gram-negative bacteria usually found on small plasmids.	sulfonamide
2045Bi2-004	14 hours	fe65d296-9acc-4810-a837-5b577ebfa786	17551	18365	-	APH(3')-Ia	99.39	97.81	card		aminoglycoside
2045Bi2-004	14 hours	fe65d296-9acc-4810-a837-5b577ebfa786	18697	19530	-	APH(6)-Id	99.4	98.33	card		aminoglycoside
2045Bi2-004	14 hours	ffdb2680-f8ec-4ea8-aef3-cfdde672d233	39931	41103	-	tet(H)	97.01	94.46	card	TetH is a tetracycline efflux protein expressed in Gram-negative bacteria (Actinobacillus Acinetobacter Gallibacterium Histophilus Mannheimia Moraxella Pasteurella and Psychrobacter). Its gene is linked to the resistance genes sul2 and strAB which confer resistance to sulfamethoxazole and streptomycin respectively.	tetracycline
2045Bi2-004	14 hours	136776fd-340d-42cd-aef5-14ea39928d44	17126	17930	+	APH(3')-Ia	97.92	95.35	card	APH(3')-Ia is a transposon-encoded aminoglycoside phosphotransferase in E. coli and S. enterica. It is identical at the protein sequence to APH(3')-Ic an aminoglycoside phosphotransferase encoded by plasmids transposons and genomic islands in K. pneumoniae A. baumannii S. marcescens Corynebacterium spp. Photobacterium spp. and Citrobacter spp.	aminoglycoside
2045Bi2-004	14 hours	136776fd-340d-42cd-aef5-14ea39928d44	14190	14990	+	sul2	98.16	96.81	card	Sul2 is a sulfonamide resistant dihydropteroate synthase of Gram-negative bacteria usually found on small plasmids.	sulfonamide
2045Bi2-004	14 hours	136776fd-340d-42cd-aef5-14ea39928d44	15961	16796	+	APH(6)-Id	98.81	95.98	card		aminoglycoside
2045Bi2-004	14 hours	136776fd-340d-42cd-aef5-14ea39928d44	15161	15961	+	APH(3'')-Ib	99	96.66	card		aminoglycoside
2045Bi2-004	14 hours	26917f59-d418-4cb4-830b-c397d7d1885f	29505	30327	+	APH(6)-Id	98.09	95.11	card	APH(6)-Id is an aminoglycoside phosphotransferase encoded by plasmids integrative conjugative elements and chromosomal genomic islands in K. pneumoniae Salmonella spp. E. coli Shigella flexneri Providencia alcalifaciens Pseudomonas spp. V. cholerae Edwardsiella tarda Pasteurella multocida and Aeromonas bestiarum	aminoglycoside
2045Bi2-004	14 hours	26917f59-d418-4cb4-830b-c397d7d1885f	30658	31468	+	APH(3')-Ia	98.16	95.84	card	APH(3')-Ia is a transposon-encoded aminoglycoside phosphotransferase in E. coli and S. enterica. It is identical at the protein sequence to APH(3')-Ic an aminoglycoside phosphotransferase encoded by plasmids transposons and genomic islands in K. pneumoniae A. baumannii S. marcescens Corynebacterium spp. Photobacterium spp. and Citrobacter spp.	aminoglycoside
2045Bi2-004	14 hours	26917f59-d418-4cb4-830b-c397d7d1885f	28704	29505	+	APH(3'')-Ib	98.13	94.74	card		aminoglycoside
2045Bi2-004	14 hours	26917f59-d418-4cb4-830b-c397d7d1885f	27716	28536	+	sul2	99.26	94.92	card	Sul2 is a sulfonamide resistant dihydropteroate synthase of Gram-negative bacteria usually found on small plasmids.	sulfonamide
2045Bi2-004	14 hours	2d9dccfb-f7a8-4558-979d-baf4d4a174b5	29490	30289	-	APH(3')-Ia	95.96	90.88	card		aminoglycoside
2045Bi2-004	14 hours	2d9dccfb-f7a8-4558-979d-baf4d4a174b5	32417	33245	-	sul2	99.02	94.74	card	Sul2 is a sulfonamide resistant dihydropteroate synthase of Gram-negative bacteria usually found on small plasmids.	sulfonamide
2045Bi2-004	14 hours	2d9dccfb-f7a8-4558-979d-baf4d4a174b5	30628	31454	-	APH(6)-Id	97.85	94.91	card		aminoglycoside
2045Bi2-004	14 hours	2d9dccfb-f7a8-4558-979d-baf4d4a174b5	31454	32246	-	APH(3'')-Ib	97.76	92.23	card		aminoglycoside
2045Bi2-004	14 hours	401a03c9-cfb2-4c2a-82fa-22722880c1a7	2992	3803	+	APH(3')-Ia	98.28	94.42	card	APH(3')-Ia is a transposon-encoded aminoglycoside phosphotransferase in E. coli and S. enterica. It is identical at the protein sequence to APH(3')-Ic an aminoglycoside phosphotransferase encoded by plasmids transposons and genomic islands in K. pneumoniae A. baumannii S. marcescens Corynebacterium spp. Photobacterium spp. and Citrobacter spp.	aminoglycoside
2045Bi2-004	14 hours	401a03c9-cfb2-4c2a-82fa-22722880c1a7	1817	2660	+	APH(6)-Id	98.81	93.44	card	APH(6)-Id is an aminoglycoside phosphotransferase encoded by plasmids integrative conjugative elements and chromosomal genomic islands in K. pneumoniae Salmonella spp. E. coli Shigella flexneri Providencia alcalifaciens Pseudomonas spp. V. cholerae Edwardsiella tarda Pasteurella multocida and Aeromonas bestiarum	aminoglycoside
2045Bi2-004	14 hours	401a03c9-cfb2-4c2a-82fa-22722880c1a7	50	856	+	sul2	97.92	94.17	card		sulfonamide
2045Bi2-004	14 hours	401a03c9-cfb2-4c2a-82fa-22722880c1a7	1025	1817	+	APH(3'')-Ib	98.26	96.9	card		aminoglycoside
2045Bi2-004	14 hours	5d9596b9-1113-4595-9239-988c8a266ee7	27013	27831	-	APH(3')-Ia	99.39	95.39	card		aminoglycoside
2045Bi2-004	14 hours	6c25abdc-c4b6-49d1-8098-975c576e470d	9749	10551	+	APH(3')-Ia	98.41	95.96	card	APH(3')-Ia is a transposon-encoded aminoglycoside phosphotransferase in E. coli and S. enterica. It is identical at the protein sequence to APH(3')-Ic an aminoglycoside phosphotransferase encoded by plasmids transposons and genomic islands in K. pneumoniae A. baumannii S. marcescens Corynebacterium spp. Photobacterium spp. and Citrobacter spp.	aminoglycoside
2045Bi2-004	14 hours	6c25abdc-c4b6-49d1-8098-975c576e470d	8608	9423	+	APH(6)-Id	97.01	94.41	card		aminoglycoside
2045Bi2-004	14 hours	6c25abdc-c4b6-49d1-8098-975c576e470d	6835	7643	+	sul2	97.79	91.17	card		sulfonamide
2045Bi2-004	14 hours	6c25abdc-c4b6-49d1-8098-975c576e470d	7809	8608	+	APH(3'')-Ib	97.89	92.29	card		aminoglycoside
2045Bi2-004	14 hours	6c6a78f6-28ad-44d5-b3d8-d25e18924ffd	16133	16930	+	APH(3'')-Ib	98.76	96.16	card		aminoglycoside
2045Bi2-004	14 hours	6c6a78f6-28ad-44d5-b3d8-d25e18924ffd	18096	18910	+	APH(3')-Ia	99.39	96.95	card		aminoglycoside
2045Bi2-004	14 hours	6c6a78f6-28ad-44d5-b3d8-d25e18924ffd	15154	15965	+	sul2	98.41	96.85	card	Sul2 is a sulfonamide resistant dihydropteroate synthase of Gram-negative bacteria usually found on small plasmids.	sulfonamide
2045Bi2-004	14 hours	6c6a78f6-28ad-44d5-b3d8-d25e18924ffd	16930	17761	+	APH(6)-Id	99.16	97.26	card	APH(6)-Id is an aminoglycoside phosphotransferase encoded by plasmids integrative conjugative elements and chromosomal genomic islands in K. pneumoniae Salmonella spp. E. coli Shigella flexneri Providencia alcalifaciens Pseudomonas spp. V. cholerae Edwardsiella tarda Pasteurella multocida and Aeromonas bestiarum	aminoglycoside
2045Bi2-004	14 hours	73789c1b-69b4-40d2-ab23-497f9e1da80f	11177	11979	+	APH(3'')-Ib	98.76	96.56	card		aminoglycoside
2045Bi2-004	14 hours	73789c1b-69b4-40d2-ab23-497f9e1da80f	10210	11016	+	sul2	97.79	95.64	card		sulfonamide
2045Bi2-004	14 hours	73789c1b-69b4-40d2-ab23-497f9e1da80f	13147	13953	+	APH(3')-Ia	98.28	95.97	card	APH(3')-Ia is a transposon-encoded aminoglycoside phosphotransferase in E. coli and S. enterica. It is identical at the protein sequence to APH(3')-Ic an aminoglycoside phosphotransferase encoded by plasmids transposons and genomic islands in K. pneumoniae A. baumannii S. marcescens Corynebacterium spp. Photobacterium spp. and Citrobacter spp.	aminoglycoside
2045Bi2-004	14 hours	73789c1b-69b4-40d2-ab23-497f9e1da80f	11979	12815	+	APH(6)-Id	99.28	97.63	card	APH(6)-Id is an aminoglycoside phosphotransferase encoded by plasmids integrative conjugative elements and chromosomal genomic islands in K. pneumoniae Salmonella spp. E. coli Shigella flexneri Providencia alcalifaciens Pseudomonas spp. V. cholerae Edwardsiella tarda Pasteurella multocida and Aeromonas bestiarum	aminoglycoside
2045Bi2-004	14 hours	8d5577f0-c2d9-4682-8e2b-a660828ff27a	15732	16524	+	APH(3')-Ia	95.96	88.26	card		aminoglycoside
2045Bi2-004	14 hours	8d5577f0-c2d9-4682-8e2b-a660828ff27a	14597	15398	+	APH(6)-Id	93.91	91.56	card		aminoglycoside
2045Bi2-004	14 hours	8d5577f0-c2d9-4682-8e2b-a660828ff27a	13770	14562	+	APH(3'')-Ib	97.76	91.86	card		aminoglycoside
2045Bi2-004	14 hours	8d5577f0-c2d9-4682-8e2b-a660828ff27a	12790	13581	+	sul2	95.34	89.82	card		sulfonamide
2045Bi2-004	14 hours	9c5ae0a6-41f0-45b8-ae29-35554a1a6857	9958	10795	+	APH(6)-Id	99.64	97.98	card	APH(6)-Id is an aminoglycoside phosphotransferase encoded by plasmids integrative conjugative elements and chromosomal genomic islands in K. pneumoniae Salmonella spp. E. coli Shigella flexneri Providencia alcalifaciens Pseudomonas spp. V. cholerae Edwardsiella tarda Pasteurella multocida and Aeromonas bestiarum	aminoglycoside
2045Bi2-004	14 hours	9c5ae0a6-41f0-45b8-ae29-35554a1a6857	9161	9958	+	APH(3'')-Ib	98.26	96.18	card		aminoglycoside
2045Bi2-004	14 hours	9c5ae0a6-41f0-45b8-ae29-35554a1a6857	8183	8991	+	sul2	98.65	97.44	card	Sul2 is a sulfonamide resistant dihydropteroate synthase of Gram-negative bacteria usually found on small plasmids.	sulfonamide
2045Bi2-004	14 hours	9c5ae0a6-41f0-45b8-ae29-35554a1a6857	11131	11944	+	APH(3')-Ia	99.63	98.41	card		aminoglycoside
2045Bi2-004	14 hours	aa5c5a57-415a-456e-ba64-f38905db328c	11357	12156	-	APH(3'')-Ib	97.51	92.8	card	APH(3'')-Ib is an aminoglycoside phosphotransferase encoded by plasmids transposons integrative conjugative elements and chromosomes in Enterobacteriaceae and Pseudomonas spp.	aminoglycoside
2045Bi2-004	14 hours	aa5c5a57-415a-456e-ba64-f38905db328c	10517	11357	-	APH(6)-Id	98.92	95.06	card	APH(6)-Id is an aminoglycoside phosphotransferase encoded by plasmids integrative conjugative elements and chromosomal genomic islands in K. pneumoniae Salmonella spp. E. coli Shigella flexneri Providencia alcalifaciens Pseudomonas spp. V. cholerae Edwardsiella tarda Pasteurella multocida and Aeromonas bestiarum	aminoglycoside
2045Bi2-004	14 hours	aa5c5a57-415a-456e-ba64-f38905db328c	9359	10179	-	APH(3')-Ia	99.51	93.94	card		aminoglycoside
2045Bi2-004	14 hours	01fdce35-b71f-432b-8677-cfe34d005295	14583	15394	-	sul2	99.14	97.68	card		sulfonamide
2045Bi2-004	14 hours	01fdce35-b71f-432b-8677-cfe34d005295	13618	14414	-	APH(3'')-Ib	97.89	93.86	card		aminoglycoside
2045Bi2-004	14 hours	01fdce35-b71f-432b-8677-cfe34d005295	12783	13618	-	APH(6)-Id	99.4	97.62	card		aminoglycoside
2045Bi2-004	14 hours	01fdce35-b71f-432b-8677-cfe34d005295	11635	12450	-	APH(3')-Ia	99.75	97.92	card		aminoglycoside
2045Bi2-004	14 hours	1164fdc5-78cc-4730-ab91-153bb94c07d2	9419	10259	+	APH(6)-Id	98.92	95.77	card		aminoglycoside
2045Bi2-004	14 hours	1164fdc5-78cc-4730-ab91-153bb94c07d2	10595	11416	+	APH(3')-Ia	99.26	95.17	card		aminoglycoside
2045Bi2-004	14 hours	1164fdc5-78cc-4730-ab91-153bb94c07d2	7634	8441	+	sul2	98.28	97.9	card	Sul2 is a sulfonamide resistant dihydropteroate synthase of Gram-negative bacteria usually found on small plasmids.	sulfonamide
2045Bi2-004	14 hours	1164fdc5-78cc-4730-ab91-153bb94c07d2	8621	9419	+	APH(3'')-Ib	98.88	97.4	card	APH(3'')-Ib is an aminoglycoside phosphotransferase encoded by plasmids transposons integrative conjugative elements and chromosomes in Enterobacteriaceae and Pseudomonas spp.	aminoglycoside
2045Bi2-004	14 hours	265e61e9-8ed9-4b0a-a531-5a1e5d6cf207	21617	22313	-	APH(3'')-Ib	86.57	97.85	card		aminoglycoside
2045Bi2-004	14 hours	265e61e9-8ed9-4b0a-a531-5a1e5d6cf207	20785	21617	-	APH(6)-Id	99.04	97.27	card	APH(6)-Id is an aminoglycoside phosphotransferase encoded by plasmids integrative conjugative elements and chromosomal genomic islands in K. pneumoniae Salmonella spp. E. coli Shigella flexneri Providencia alcalifaciens Pseudomonas spp. V. cholerae Edwardsiella tarda Pasteurella multocida and Aeromonas bestiarum	aminoglycoside
2045Bi2-004	14 hours	265e61e9-8ed9-4b0a-a531-5a1e5d6cf207	19653	20459	-	APH(3')-Ia	98.28	95.98	card		aminoglycoside
2045Bi2-004	14 hours	3bf3f093-c5b3-4b5c-a54f-30514a448dd3	409	1228	+	APH(3')-Ia	97.3	88.95	card		aminoglycoside
2045Bi2-004	14 hours	42c89c07-d394-41c8-a836-19e2aa8b06ae	17228	18034	-	APH(3')-Ia	98.53	95.6	card	APH(3')-Ia is a transposon-encoded aminoglycoside phosphotransferase in E. coli and S. enterica. It is identical at the protein sequence to APH(3')-Ic an aminoglycoside phosphotransferase encoded by plasmids transposons and genomic islands in K. pneumoniae A. baumannii S. marcescens Corynebacterium spp. Photobacterium spp. and Citrobacter spp.	aminoglycoside
2045Bi2-004	14 hours	4e02f9bd-524c-4b48-9e6a-43186ea0e306	11701	12508	+	APH(3')-Ia	98.16	95.5	card	APH(3')-Ia is a transposon-encoded aminoglycoside phosphotransferase in E. coli and S. enterica. It is identical at the protein sequence to APH(3')-Ic an aminoglycoside phosphotransferase encoded by plasmids transposons and genomic islands in K. pneumoniae A. baumannii S. marcescens Corynebacterium spp. Photobacterium spp. and Citrobacter spp.	aminoglycoside
2045Bi2-004	14 hours	4e02f9bd-524c-4b48-9e6a-43186ea0e306	9740	10535	+	APH(3'')-Ib	97.64	95.22	card		aminoglycoside
2045Bi2-004	14 hours	4e02f9bd-524c-4b48-9e6a-43186ea0e306	10535	11367	+	APH(6)-Id	99.28	97.61	card		aminoglycoside
2045Bi2-004	14 hours	4e02f9bd-524c-4b48-9e6a-43186ea0e306	8754	9571	+	sul2	99.26	96.97	card	Sul2 is a sulfonamide resistant dihydropteroate synthase of Gram-negative bacteria usually found on small plasmids.	sulfonamide
2045Bi2-004	14 hours	a37cc887-cb9c-4ba2-94e2-aedd7fd8bf11	2450	3244	+	APH(3'')-Ib	98.51	96.28	card		aminoglycoside
2045Bi2-004	14 hours	a37cc887-cb9c-4ba2-94e2-aedd7fd8bf11	3244	4071	+	APH(6)-Id	98.33	96.07	card		aminoglycoside
2045Bi2-004	14 hours	a37cc887-cb9c-4ba2-94e2-aedd7fd8bf11	4407	5214	+	APH(3')-Ia	97.92	94.3	card		aminoglycoside
2045Bi2-004	14 hours	a37cc887-cb9c-4ba2-94e2-aedd7fd8bf11	1469	2280	+	sul2	98.9	96.22	card	Sul2 is a sulfonamide resistant dihydropteroate synthase of Gram-negative bacteria usually found on small plasmids.	sulfonamide
2045Bi2-004	14 hours	aae61627-2b3d-458b-b708-c20af2fcc370	16719	17524	-	APH(3'')-Ib	99.38	96.79	card	APH(3'')-Ib is an aminoglycoside phosphotransferase encoded by plasmids transposons integrative conjugative elements and chromosomes in Enterobacteriaceae and Pseudomonas spp.	aminoglycoside
2045Bi2-004	14 hours	aae61627-2b3d-458b-b708-c20af2fcc370	14751	15557	-	APH(3')-Ia	98.9	95.47	card	APH(3')-Ia is a transposon-encoded aminoglycoside phosphotransferase in E. coli and S. enterica. It is identical at the protein sequence to APH(3')-Ic an aminoglycoside phosphotransferase encoded by plasmids transposons and genomic islands in K. pneumoniae A. baumannii S. marcescens Corynebacterium spp. Photobacterium spp. and Citrobacter spp.	aminoglycoside
2045Bi2-004	14 hours	aae61627-2b3d-458b-b708-c20af2fcc370	17696	18510	-	sul2	98.9	95.51	card		sulfonamide
2045Bi2-004	14 hours	aae61627-2b3d-458b-b708-c20af2fcc370	15889	16719	-	APH(6)-Id	98.33	94.44	card		aminoglycoside
2045Bi2-004	14 hours	b2e0b631-d892-43c4-84b5-4f47d0dc9ec5	36246	37050	-	APH(3')-Ia	97.67	94.17	card		aminoglycoside
2045Bi2-004	14 hours	e1453906-5a34-4510-be68-1d9e3926c4cd	1	609	+	aph(6)-Id	73.38	68.29	ncbi	aminoglycoside O-phosphotransferase APH(6)-Id	AMINOGLYCOSIDE
2045Bi2-004	14 hours	e1453906-5a34-4510-be68-1d9e3926c4cd	927	1709	+	APH(3')-Ia	94.98	85.92	card		aminoglycoside
2045Bi2-004	14 hours	2a9fa7cd-0720-4cb2-a2a8-0f7fcd6f3a46	14535	15349	-	APH(3')-Ia	99.14	96.84	card	APH(3')-Ia is a transposon-encoded aminoglycoside phosphotransferase in E. coli and S. enterica. It is identical at the protein sequence to APH(3')-Ic an aminoglycoside phosphotransferase encoded by plasmids transposons and genomic islands in K. pneumoniae A. baumannii S. marcescens Corynebacterium spp. Photobacterium spp. and Citrobacter spp.	aminoglycoside
2045Bi2-004	14 hours	2a9fa7cd-0720-4cb2-a2a8-0f7fcd6f3a46	16505	17298	-	APH(3'')-Ib	98.26	95.42	card	APH(3'')-Ib is an aminoglycoside phosphotransferase encoded by plasmids transposons integrative conjugative elements and chromosomes in Enterobacteriaceae and Pseudomonas spp.	aminoglycoside
2045Bi2-004	14 hours	2a9fa7cd-0720-4cb2-a2a8-0f7fcd6f3a46	15674	16505	-	APH(6)-Id	98.33	94.21	card	APH(6)-Id is an aminoglycoside phosphotransferase encoded by plasmids integrative conjugative elements and chromosomal genomic islands in K. pneumoniae Salmonella spp. E. coli Shigella flexneri Providencia alcalifaciens Pseudomonas spp. V. cholerae Edwardsiella tarda Pasteurella multocida and Aeromonas bestiarum	aminoglycoside
2045Bi2-004	14 hours	2a9fa7cd-0720-4cb2-a2a8-0f7fcd6f3a46	17465	18284	-	sul2	98.77	94.94	card	Sul2 is a sulfonamide resistant dihydropteroate synthase of Gram-negative bacteria usually found on small plasmids.	sulfonamide
2045Bi2-004	14 hours	3bd353a3-cfce-4167-96ad-68b93b064e13	305	1109	+	sul2	98.53	97.8	card		sulfonamide
2045Bi2-004	14 hours	3bd353a3-cfce-4167-96ad-68b93b064e13	3233	4044	+	APH(3')-Ia	98.65	95.38	card		aminoglycoside
2045Bi2-004	14 hours	3bd353a3-cfce-4167-96ad-68b93b064e13	2075	2909	+	APH(6)-Id	99.16	96.32	card		aminoglycoside
2045Bi2-004	14 hours	3bd353a3-cfce-4167-96ad-68b93b064e13	1278	2075	+	APH(3'')-Ib	98.63	96.66	card		aminoglycoside
2045Bi2-004	14 hours	44453055-7b13-44e1-afb9-5e0195119558	15630	16436	-	APH(3')-Ia	98.65	96.7	card		aminoglycoside
2045Bi2-004	14 hours	44453055-7b13-44e1-afb9-5e0195119558	16769	17613	-	APH(6)-Id	99.28	95.65	card		aminoglycoside
2045Bi2-004	14 hours	44453055-7b13-44e1-afb9-5e0195119558	17613	18417	-	APH(3'')-Ib	98.88	96.19	card	APH(3'')-Ib is an aminoglycoside phosphotransferase encoded by plasmids transposons integrative conjugative elements and chromosomes in Enterobacteriaceae and Pseudomonas spp.	aminoglycoside
2045Bi2-004	14 hours	56cb4088-59a9-4130-9007-a906e3694299	8309	9137	-	APH(6)-Id	98.09	95.74	card		aminoglycoside
2045Bi2-004	14 hours	56cb4088-59a9-4130-9007-a906e3694299	7156	7971	-	APH(3')-Ia	98.28	92.65	card		aminoglycoside
2045Bi2-004	14 hours	56cb4088-59a9-4130-9007-a906e3694299	10137	10948	-	sul2	97.06	90.91	card		sulfonamide
2045Bi2-004	14 hours	56cb4088-59a9-4130-9007-a906e3694299	9137	9971	-	APH(3'')-Ib	98.38	90.92	card		aminoglycoside
2045Bi2-004	14 hours	eb5e084b-363b-47e9-87c6-13c2a00f62c9	3480	4293	-	APH(3')-Ia	99.14	96.22	card	APH(3')-Ia is a transposon-encoded aminoglycoside phosphotransferase in E. coli and S. enterica. It is identical at the protein sequence to APH(3')-Ic an aminoglycoside phosphotransferase encoded by plasmids transposons and genomic islands in K. pneumoniae A. baumannii S. marcescens Corynebacterium spp. Photobacterium spp. and Citrobacter spp.	aminoglycoside
2045Bi2-004	14 hours	eb5e084b-363b-47e9-87c6-13c2a00f62c9	6426	7230	-	sul2	98.53	97.31	card	Sul2 is a sulfonamide resistant dihydropteroate synthase of Gram-negative bacteria usually found on small plasmids.	sulfonamide
2045Bi2-004	14 hours	eb5e084b-363b-47e9-87c6-13c2a00f62c9	5460	6260	-	APH(3'')-Ib	98.88	96.67	card		aminoglycoside
2045Bi2-004	14 hours	eb5e084b-363b-47e9-87c6-13c2a00f62c9	4626	5460	-	APH(6)-Id	99.52	97.38	card	APH(6)-Id is an aminoglycoside phosphotransferase encoded by plasmids integrative conjugative elements and chromosomal genomic islands in K. pneumoniae Salmonella spp. E. coli Shigella flexneri Providencia alcalifaciens Pseudomonas spp. V. cholerae Edwardsiella tarda Pasteurella multocida and Aeromonas bestiarum	aminoglycoside
2045Bi2-004	14 hours	0c84c7d6-5c9b-4c7e-bcd6-9d69726b50dd	16583	17399	-	APH(3')-Ia	99.14	97.31	card		aminoglycoside
2045Bi2-004	14 hours	0c84c7d6-5c9b-4c7e-bcd6-9d69726b50dd	19531	20334	-	sul2	98.53	96.94	card	Sul2 is a sulfonamide resistant dihydropteroate synthase of Gram-negative bacteria usually found on small plasmids.	sulfonamide
2045Bi2-004	14 hours	0c84c7d6-5c9b-4c7e-bcd6-9d69726b50dd	17733	18562	-	APH(6)-Id	98.45	95.49	card		aminoglycoside
2045Bi2-004	14 hours	0c84c7d6-5c9b-4c7e-bcd6-9d69726b50dd	18562	19359	-	APH(3'')-Ib	98.76	96.91	card		aminoglycoside
2045Bi2-004	14 hours	256dca35-8bdb-4222-afde-92cf5625e1e7	16793	17610	-	APH(6)-Id	94.98	81.7	card		aminoglycoside
2045Bi2-004	14 hours	256dca35-8bdb-4222-afde-92cf5625e1e7	17621	18380	-	APH(3'')-Ib	91.42	83.19	card		aminoglycoside
2045Bi2-004	14 hours	256dca35-8bdb-4222-afde-92cf5625e1e7	18532	19292	-	sul2	91.67	82.12	card		sulfonamide
2045Bi2-004	14 hours	256dca35-8bdb-4222-afde-92cf5625e1e7	15667	16462	-	APH(3')-Ia	94.85	85.3	card		aminoglycoside
2045Bi2-004	14 hours	314d2148-f10d-4604-80e8-ca1ad26fc242	59581	59895	+	tet(34)	68.18	60.95	ncbi	oxytetracycline resistance phosphoribosyltransferase domain-containing protein Tet(34)	TETRACYCLINE
2045Bi2-004	14 hours	32ee4ac0-9d21-4fdd-ba95-56d1233ee82e	48275	49084	-	APH(3')-Ia	98.9	97.31	card	APH(3')-Ia is a transposon-encoded aminoglycoside phosphotransferase in E. coli and S. enterica. It is identical at the protein sequence to APH(3')-Ic an aminoglycoside phosphotransferase encoded by plasmids transposons and genomic islands in K. pneumoniae A. baumannii S. marcescens Corynebacterium spp. Photobacterium spp. and Citrobacter spp.	aminoglycoside
2045Bi2-004	14 hours	32ee4ac0-9d21-4fdd-ba95-56d1233ee82e	51229	52044	-	sul2	98.77	97.81	card	Sul2 is a sulfonamide resistant dihydropteroate synthase of Gram-negative bacteria usually found on small plasmids.	sulfonamide
2045Bi2-004	14 hours	32ee4ac0-9d21-4fdd-ba95-56d1233ee82e	50258	51053	-	APH(3'')-Ib	98.88	97.89	card		aminoglycoside
2045Bi2-004	14 hours	32ee4ac0-9d21-4fdd-ba95-56d1233ee82e	49424	50258	-	APH(6)-Id	99.52	98.33	card	APH(6)-Id is an aminoglycoside phosphotransferase encoded by plasmids integrative conjugative elements and chromosomal genomic islands in K. pneumoniae Salmonella spp. E. coli Shigella flexneri Providencia alcalifaciens Pseudomonas spp. V. cholerae Edwardsiella tarda Pasteurella multocida and Aeromonas bestiarum	aminoglycoside
2045Bi2-004	14 hours	38d126c4-a42f-42f5-b9e9-58c56b33e420	37358	38556	-	tet(H)	99.5	99	card	TetH is a tetracycline efflux protein expressed in Gram-negative bacteria (Actinobacillus Acinetobacter Gallibacterium Histophilus Mannheimia Moraxella Pasteurella and Psychrobacter). Its gene is linked to the resistance genes sul2 and strAB which confer resistance to sulfamethoxazole and streptomycin respectively.	tetracycline
2045Bi2-004	14 hours	6cfd7854-ccaf-42a0-96e8-a3f4f3073c15	52966	54159	-	tet(H)	98.92	98.67	card		tetracycline
2045Bi2-004	14 hours	72d5b060-87ec-4482-9b95-bec90ad4e0bb	22457	23290	-	APH(6)-Id	98.69	95.98	card		aminoglycoside
2045Bi2-004	14 hours	72d5b060-87ec-4482-9b95-bec90ad4e0bb	24248	25048	-	sul2	97.79	96.7	card		sulfonamide
2045Bi2-004	14 hours	72d5b060-87ec-4482-9b95-bec90ad4e0bb	21307	22125	-	APH(3')-Ia	99.39	96.36	card	APH(3')-Ia is a transposon-encoded aminoglycoside phosphotransferase in E. coli and S. enterica. It is identical at the protein sequence to APH(3')-Ic an aminoglycoside phosphotransferase encoded by plasmids transposons and genomic islands in K. pneumoniae A. baumannii S. marcescens Corynebacterium spp. Photobacterium spp. and Citrobacter spp.	aminoglycoside
2045Bi2-004	14 hours	72d5b060-87ec-4482-9b95-bec90ad4e0bb	23290	24080	-	APH(3'')-Ib	97.89	94.8	card	APH(3'')-Ib is an aminoglycoside phosphotransferase encoded by plasmids transposons integrative conjugative elements and chromosomes in Enterobacteriaceae and Pseudomonas spp.	aminoglycoside
2045Bi2-004	14 hours	916c4de9-19b5-4074-ad10-4c70599911ab	3069	3437	-	tet(34)	79.87	63.41	ncbi	oxytetracycline resistance phosphoribosyltransferase domain-containing protein Tet(34)	TETRACYCLINE
2045Bi2-004	14 hours	98042561-6319-4b6a-badc-37d6b43b5cc8	17027	18192	+	tet(H)	95.93	91.22	card		tetracycline
2045Bi2-004	14 hours	ae8c1581-d4db-4904-aca1-d6bada3a3a71	2074	2880	+	APH(3')-Ia	98.65	96.58	card		aminoglycoside
2045Bi2-004	14 hours	ae8c1581-d4db-4904-aca1-d6bada3a3a71	118	910	+	APH(3'')-Ib	98.38	96.4	card	APH(3'')-Ib is an aminoglycoside phosphotransferase encoded by plasmids transposons integrative conjugative elements and chromosomes in Enterobacteriaceae and Pseudomonas spp.	aminoglycoside
2045Bi2-004	14 hours	ae8c1581-d4db-4904-aca1-d6bada3a3a71	910	1743	+	APH(6)-Id	99.04	96.2	card	APH(6)-Id is an aminoglycoside phosphotransferase encoded by plasmids integrative conjugative elements and chromosomal genomic islands in K. pneumoniae Salmonella spp. E. coli Shigella flexneri Providencia alcalifaciens Pseudomonas spp. V. cholerae Edwardsiella tarda Pasteurella multocida and Aeromonas bestiarum	aminoglycoside
2045Bi2-004	14 hours	c91fc2dd-1993-4a35-8c42-ee76d89d0402	47421	48246	-	APH(6)-Id	98.45	96.76	card	APH(6)-Id is an aminoglycoside phosphotransferase encoded by plasmids integrative conjugative elements and chromosomal genomic islands in K. pneumoniae Salmonella spp. E. coli Shigella flexneri Providencia alcalifaciens Pseudomonas spp. V. cholerae Edwardsiella tarda Pasteurella multocida and Aeromonas bestiarum	aminoglycoside
2045Bi2-004	14 hours	c91fc2dd-1993-4a35-8c42-ee76d89d0402	46269	47079	-	APH(3')-Ia	99.14	96.09	card	APH(3')-Ia is a transposon-encoded aminoglycoside phosphotransferase in E. coli and S. enterica. It is identical at the protein sequence to APH(3')-Ic an aminoglycoside phosphotransferase encoded by plasmids transposons and genomic islands in K. pneumoniae A. baumannii S. marcescens Corynebacterium spp. Photobacterium spp. and Citrobacter spp.	aminoglycoside
2045Bi2-004	14 hours	c91fc2dd-1993-4a35-8c42-ee76d89d0402	48246	49016	-	APH(3'')-Ib	95.02	94.4	card	APH(3'')-Ib is an aminoglycoside phosphotransferase encoded by plasmids transposons integrative conjugative elements and chromosomes in Enterobacteriaceae and Pseudomonas spp.	aminoglycoside
2045Bi2-004	14 hours	f09461de-1dd9-43a1-8064-fe2f32a13559	5268	6098	-	APH(6)-Id	97.37	90.23	card		aminoglycoside
2045Bi2-004	14 hours	f09461de-1dd9-43a1-8064-fe2f32a13559	4121	4933	-	APH(3')-Ia	98.65	94.78	card		aminoglycoside
2045Bi2-004	14 hours	f09461de-1dd9-43a1-8064-fe2f32a13559	7051	7865	-	sul2	98.28	93.84	card		sulfonamide
2045Bi2-004	14 hours	f09461de-1dd9-43a1-8064-fe2f32a13559	6105	6888	-	APH(3'')-Ib	96.77	93.02	card		aminoglycoside
2045Bi2-004	14 hours	0a2bc717-1229-4a3f-9e2b-020ee6069ff5	39060	40246	+	tet(H)	97.26	93.03	card		tetracycline
2045Bi2-004	14 hours	0bc55955-e261-4590-90a1-5f483c1b1ac3	33127	33913	+	APH(6)-Id	91.4	86.89	card		aminoglycoside
2045Bi2-004	14 hours	0bc55955-e261-4590-90a1-5f483c1b1ac3	34250	35065	+	APH(3')-Ia	99.26	97.44	card	APH(3')-Ia is a transposon-encoded aminoglycoside phosphotransferase in E. coli and S. enterica. It is identical at the protein sequence to APH(3')-Ic an aminoglycoside phosphotransferase encoded by plasmids transposons and genomic islands in K. pneumoniae A. baumannii S. marcescens Corynebacterium spp. Photobacterium spp. and Citrobacter spp.	aminoglycoside
2045Bi2-004	14 hours	0bc55955-e261-4590-90a1-5f483c1b1ac3	31332	32151	+	sul2	100	99.15	card	Sul2 is a sulfonamide resistant dihydropteroate synthase of Gram-negative bacteria usually found on small plasmids.	sulfonamide
2045Bi2-004	14 hours	0bc55955-e261-4590-90a1-5f483c1b1ac3	32317	33086	+	APH(3'')-Ib	95.65	95.69	card		aminoglycoside
2045Bi2-004	14 hours	137f6800-72c4-41f5-9584-ae6f2c8f0968	36416	37224	-	APH(3')-Ia	98.41	95.86	card		aminoglycoside
2045Bi2-004	14 hours	15c8fa83-b73a-4832-8e35-f8dff32b13db	25066	25865	+	sul2	97.67	95.6	card	Sul2 is a sulfonamide resistant dihydropteroate synthase of Gram-negative bacteria usually found on small plasmids.	sulfonamide
2045Bi2-004	14 hours	15c8fa83-b73a-4832-8e35-f8dff32b13db	26035	26842	+	APH(3'')-Ib	99.25	94.96	card		aminoglycoside
2045Bi2-004	14 hours	15c8fa83-b73a-4832-8e35-f8dff32b13db	28019	28822	+	APH(3')-Ia	98.04	95.37	card		aminoglycoside
2045Bi2-004	14 hours	15c8fa83-b73a-4832-8e35-f8dff32b13db	26842	27671	+	APH(6)-Id	98.69	97	card	APH(6)-Id is an aminoglycoside phosphotransferase encoded by plasmids integrative conjugative elements and chromosomal genomic islands in K. pneumoniae Salmonella spp. E. coli Shigella flexneri Providencia alcalifaciens Pseudomonas spp. V. cholerae Edwardsiella tarda Pasteurella multocida and Aeromonas bestiarum	aminoglycoside
2045Bi2-004	14 hours	18d0b0cd-7efe-40f2-a4f6-b86db2866a19	67744	68529	+	APH(3'')-Ib	97.01	94.89	card	APH(3'')-Ib is an aminoglycoside phosphotransferase encoded by plasmids transposons integrative conjugative elements and chromosomes in Enterobacteriaceae and Pseudomonas spp.	aminoglycoside
2045Bi2-004	14 hours	18d0b0cd-7efe-40f2-a4f6-b86db2866a19	19247	20431	-	tet(H)	97.76	93.81	card	TetH is a tetracycline efflux protein expressed in Gram-negative bacteria (Actinobacillus Acinetobacter Gallibacterium Histophilus Mannheimia Moraxella Pasteurella and Psychrobacter). Its gene is linked to the resistance genes sul2 and strAB which confer resistance to sulfamethoxazole and streptomycin respectively.	tetracycline
2045Bi2-004	14 hours	18d0b0cd-7efe-40f2-a4f6-b86db2866a19	69710	70510	+	APH(3')-Ia	97.43	93.01	card		aminoglycoside
2045Bi2-004	14 hours	18d0b0cd-7efe-40f2-a4f6-b86db2866a19	66773	67584	+	sul2	97.67	92.76	card		sulfonamide
2045Bi2-004	14 hours	18d0b0cd-7efe-40f2-a4f6-b86db2866a19	68557	69371	+	APH(6)-Id	96.42	91.86	card		aminoglycoside
2045Bi2-004	14 hours	1e7c4f98-e868-49c9-8def-94afedc749ac	5621	6437	+	APH(3')-Ia	99.26	96.84	card	APH(3')-Ia is a transposon-encoded aminoglycoside phosphotransferase in E. coli and S. enterica. It is identical at the protein sequence to APH(3')-Ic an aminoglycoside phosphotransferase encoded by plasmids transposons and genomic islands in K. pneumoniae A. baumannii S. marcescens Corynebacterium spp. Photobacterium spp. and Citrobacter spp.	aminoglycoside
2045Bi2-004	14 hours	1e7c4f98-e868-49c9-8def-94afedc749ac	4444	5286	+	APH(6)-Id	99.4	96.7	card	APH(6)-Id is an aminoglycoside phosphotransferase encoded by plasmids integrative conjugative elements and chromosomal genomic islands in K. pneumoniae Salmonella spp. E. coli Shigella flexneri Providencia alcalifaciens Pseudomonas spp. V. cholerae Edwardsiella tarda Pasteurella multocida and Aeromonas bestiarum	aminoglycoside
2045Bi2-004	14 hours	1e7c4f98-e868-49c9-8def-94afedc749ac	2679	3482	+	sul2	97.67	94.05	card	Sul2 is a sulfonamide resistant dihydropteroate synthase of Gram-negative bacteria usually found on small plasmids.	sulfonamide
2045Bi2-004	14 hours	1e7c4f98-e868-49c9-8def-94afedc749ac	3652	4444	+	APH(3'')-Ib	98.01	95.8	card		aminoglycoside
2045Bi2-004	14 hours	34f90453-db4c-4439-a0a6-e3789c7965b6	5605	6789	-	tet(H)	98.5	96.43	card		tetracycline
2045Bi2-004	14 hours	36efe9ef-a700-4865-b7dc-b8e979716a5c	33140	33926	+	APH(3'')-Ib	96.39	92	card	APH(3'')-Ib is an aminoglycoside phosphotransferase encoded by plasmids transposons integrative conjugative elements and chromosomes in Enterobacteriaceae and Pseudomonas spp.	aminoglycoside
2045Bi2-004	14 hours	36efe9ef-a700-4865-b7dc-b8e979716a5c	33926	34753	+	APH(6)-Id	97.97	95.03	card	APH(6)-Id is an aminoglycoside phosphotransferase encoded by plasmids integrative conjugative elements and chromosomal genomic islands in K. pneumoniae Salmonella spp. E. coli Shigella flexneri Providencia alcalifaciens Pseudomonas spp. V. cholerae Edwardsiella tarda Pasteurella multocida and Aeromonas bestiarum	aminoglycoside
2045Bi2-004	14 hours	36efe9ef-a700-4865-b7dc-b8e979716a5c	35082	35889	+	APH(3')-Ia	97.43	93.1	card		aminoglycoside
2045Bi2-004	14 hours	36efe9ef-a700-4865-b7dc-b8e979716a5c	32161	32966	+	sul2	98.04	96.11	card		sulfonamide
2045Bi2-004	14 hours	3f6d51b3-5c7f-4107-8fc6-7d9d1956c2fa	25160	25961	+	sul2	96.57	90.48	card		sulfonamide
2045Bi2-004	14 hours	546622e9-d55a-4d10-9362-43daefb9156b	35920	37127	+	tet(H)	99.09	96.23	card		tetracycline
2045Bi2-004	14 hours	5d008350-4351-4d02-a8f1-b8fd7d194b09	12749	13928	-	tet(H)	97.01	93.75	card	TetH is a tetracycline efflux protein expressed in Gram-negative bacteria (Actinobacillus Acinetobacter Gallibacterium Histophilus Mannheimia Moraxella Pasteurella and Psychrobacter). Its gene is linked to the resistance genes sul2 and strAB which confer resistance to sulfamethoxazole and streptomycin respectively.	tetracycline
2045Bi2-004	14 hours	63125cbe-642e-473b-86de-bd66dd1e8846	24916	25720	+	APH(3')-Ia	97.67	94.3	card		aminoglycoside
2045Bi2-004	14 hours	63125cbe-642e-473b-86de-bd66dd1e8846	23765	24577	+	APH(6)-Id	96.18	92.07	card		aminoglycoside
2045Bi2-004	14 hours	63125cbe-642e-473b-86de-bd66dd1e8846	22975	23765	+	APH(3'')-Ib	97.26	91.64	card		aminoglycoside
2045Bi2-004	14 hours	63125cbe-642e-473b-86de-bd66dd1e8846	22010	22816	+	sul2	96.69	90.53	card		sulfonamide
2045Bi2-004	14 hours	69970cea-bea5-4d93-8cb4-2c76bb16d8aa	7468	8262	+	APH(3'')-Ib	95.65	88.31	card		aminoglycoside
2045Bi2-004	14 hours	69970cea-bea5-4d93-8cb4-2c76bb16d8aa	8262	9091	+	APH(6)-Id	97.37	89.18	card		aminoglycoside
2045Bi2-004	14 hours	69970cea-bea5-4d93-8cb4-2c76bb16d8aa	9436	10242	+	APH(3')-Ia	97.18	91.08	card		aminoglycoside
2045Bi2-004	14 hours	69970cea-bea5-4d93-8cb4-2c76bb16d8aa	6502	7292	+	sul2	94.73	89.09	card		sulfonamide
2045Bi2-004	14 hours	71937ab0-e9c5-425d-8f27-3c36b1c372d3	10212	11007	+	sul2	97.06	96.21	card	Sul2 is a sulfonamide resistant dihydropteroate synthase of Gram-negative bacteria usually found on small plasmids.	sulfonamide
2045Bi2-004	14 hours	71937ab0-e9c5-425d-8f27-3c36b1c372d3	11178	11975	+	APH(3'')-Ib	99	97.89	card		aminoglycoside
2045Bi2-004	14 hours	71937ab0-e9c5-425d-8f27-3c36b1c372d3	11975	12805	+	APH(6)-Id	98.09	94.92	card		aminoglycoside
2045Bi2-004	14 hours	71937ab0-e9c5-425d-8f27-3c36b1c372d3	13133	13943	+	APH(3')-Ia	98.16	94.79	card		aminoglycoside
2045Bi2-004	14 hours	83b5c11f-34d4-48e7-aed4-4e19c09f11ae	19329	20122	-	APH(3'')-Ib	96.52	86.01	card		aminoglycoside
2045Bi2-004	14 hours	83b5c11f-34d4-48e7-aed4-4e19c09f11ae	20296	21089	-	sul2	94.73	87.42	card		sulfonamide
2045Bi2-004	14 hours	83b5c11f-34d4-48e7-aed4-4e19c09f11ae	17312	18125	-	APH(3')-Ia	97.92	91.94	card		aminoglycoside
2045Bi2-004	14 hours	83b5c11f-34d4-48e7-aed4-4e19c09f11ae	18469	19329	-	APH(6)-Id	97.13	83.92	card		aminoglycoside
2045Bi2-004	14 hours	9cf96575-83f0-4d49-a240-c1d87608788b	20467	21276	+	sul2	97.67	93.12	card		sulfonamide
2045Bi2-004	14 hours	9cf96575-83f0-4d49-a240-c1d87608788b	21443	22239	+	APH(3'')-Ib	98.26	94.7	card		aminoglycoside
2045Bi2-004	14 hours	9cf96575-83f0-4d49-a240-c1d87608788b	22239	23045	+	APH(6)-Id	95.22	90.54	card		aminoglycoside
2045Bi2-004	14 hours	9cf96575-83f0-4d49-a240-c1d87608788b	23375	24189	+	APH(3')-Ia	98.53	93.95	card		aminoglycoside
2045Bi2-004	14 hours	bff706e0-2d40-44af-a237-3a2737388518	9569	10384	-	APH(3')-Ia	99.02	96	card		aminoglycoside
2045Bi2-004	14 hours	bff706e0-2d40-44af-a237-3a2737388518	12523	13337	-	sul2	99.51	98.53	card	Sul2 is a sulfonamide resistant dihydropteroate synthase of Gram-negative bacteria usually found on small plasmids.	sulfonamide
2045Bi2-004	14 hours	bff706e0-2d40-44af-a237-3a2737388518	11560	12358	-	APH(3'')-Ib	98.88	96.66	card	APH(3'')-Ib is an aminoglycoside phosphotransferase encoded by plasmids transposons integrative conjugative elements and chromosomes in Enterobacteriaceae and Pseudomonas spp.	aminoglycoside
2045Bi2-004	14 hours	bff706e0-2d40-44af-a237-3a2737388518	10722	11560	-	APH(6)-Id	98.92	96.23	card		aminoglycoside
2045Bi2-004	14 hours	d1452f0e-83bf-46ac-8f44-0e0c724e06f5	20771	21554	+	APH(3'')-Ib	95.27	88.42	card	APH(3'')-Ib is an aminoglycoside phosphotransferase encoded by plasmids transposons integrative conjugative elements and chromosomes in Enterobacteriaceae and Pseudomonas spp.	aminoglycoside
2045Bi2-004	14 hours	d1452f0e-83bf-46ac-8f44-0e0c724e06f5	19808	20595	+	sul2	95.34	89.59	card	Sul2 is a sulfonamide resistant dihydropteroate synthase of Gram-negative bacteria usually found on small plasmids.	sulfonamide
2045Bi2-004	14 hours	d5418975-93d7-40a2-b792-29e0b2f55e8a	1166	1981	+	APH(3')-Ia	98.16	93.02	card		aminoglycoside
2045Bi2-004	14 hours	d5418975-93d7-40a2-b792-29e0b2f55e8a	1	834	+	APH(6)-Id	97.97	94.79	card	APH(6)-Id is an aminoglycoside phosphotransferase encoded by plasmids integrative conjugative elements and chromosomal genomic islands in K. pneumoniae Salmonella spp. E. coli Shigella flexneri Providencia alcalifaciens Pseudomonas spp. V. cholerae Edwardsiella tarda Pasteurella multocida and Aeromonas bestiarum	aminoglycoside
2045Bi2-004	14 hours	dc69c345-0afe-4dd6-8411-0c4a7a4c9f3d	23668	24469	+	APH(3'')-Ib	99	97.78	card		aminoglycoside
2045Bi2-004	14 hours	dc69c345-0afe-4dd6-8411-0c4a7a4c9f3d	25644	26452	+	APH(3')-Ia	98.77	96.22	card		aminoglycoside
2045Bi2-004	14 hours	dc69c345-0afe-4dd6-8411-0c4a7a4c9f3d	22694	23497	+	sul2	98.04	96.71	card	Sul2 is a sulfonamide resistant dihydropteroate synthase of Gram-negative bacteria usually found on small plasmids.	sulfonamide
2045Bi2-004	14 hours	dc69c345-0afe-4dd6-8411-0c4a7a4c9f3d	24469	25309	+	APH(6)-Id	99.76	97.86	card	APH(6)-Id is an aminoglycoside phosphotransferase encoded by plasmids integrative conjugative elements and chromosomal genomic islands in K. pneumoniae Salmonella spp. E. coli Shigella flexneri Providencia alcalifaciens Pseudomonas spp. V. cholerae Edwardsiella tarda Pasteurella multocida and Aeromonas bestiarum	aminoglycoside
2045Bi2-004	14 hours	dd7d4c50-09ad-42c2-aed8-52962a546ba0	9184	10008	+	sul2	99.51	96.62	card	Sul2 is a sulfonamide resistant dihydropteroate synthase of Gram-negative bacteria usually found on small plasmids.	sulfonamide
2045Bi2-004	14 hours	dd7d4c50-09ad-42c2-aed8-52962a546ba0	10178	10977	+	APH(3'')-Ib	99.13	97.65	card	APH(3'')-Ib is an aminoglycoside phosphotransferase encoded by plasmids transposons integrative conjugative elements and chromosomes in Enterobacteriaceae and Pseudomonas spp.	aminoglycoside
2045Bi2-004	14 hours	dd7d4c50-09ad-42c2-aed8-52962a546ba0	10977	11805	+	APH(6)-Id	98.45	96.66	card	APH(6)-Id is an aminoglycoside phosphotransferase encoded by plasmids integrative conjugative elements and chromosomal genomic islands in K. pneumoniae Salmonella spp. E. coli Shigella flexneri Providencia alcalifaciens Pseudomonas spp. V. cholerae Edwardsiella tarda Pasteurella multocida and Aeromonas bestiarum	aminoglycoside
2045Bi2-004	14 hours	dd7d4c50-09ad-42c2-aed8-52962a546ba0	12146	12960	+	APH(3')-Ia	99.39	96.22	card		aminoglycoside
2045Bi2-004	14 hours	f97c023a-baf6-4351-8aea-aaeccc5b386b	24475	25287	-	APH(3')-Ia	99.39	97.43	card	APH(3')-Ia is a transposon-encoded aminoglycoside phosphotransferase in E. coli and S. enterica. It is identical at the protein sequence to APH(3')-Ic an aminoglycoside phosphotransferase encoded by plasmids transposons and genomic islands in K. pneumoniae A. baumannii S. marcescens Corynebacterium spp. Photobacterium spp. and Citrobacter spp.	aminoglycoside
2045Bi2-004	14 hours	f97c023a-baf6-4351-8aea-aaeccc5b386b	27421	28234	-	sul2	99.39	97.8	card		sulfonamide
2045Bi2-004	14 hours	f97c023a-baf6-4351-8aea-aaeccc5b386b	26458	27251	-	APH(3'')-Ib	98.76	97.64	card	APH(3'')-Ib is an aminoglycoside phosphotransferase encoded by plasmids transposons integrative conjugative elements and chromosomes in Enterobacteriaceae and Pseudomonas spp.	aminoglycoside
2045Bi2-004	14 hours	f97c023a-baf6-4351-8aea-aaeccc5b386b	25618	26458	-	APH(6)-Id	99.76	97.98	card		aminoglycoside
2045Bi2-018	14 hours	0359ff1e-4623-422e-94ee-1c52a79278dd	27555	28751	-	tet(H)	98.92	97.85	card		tetracycline
2045Bi2-018	14 hours	043e7652-c6a7-4fa8-8c65-b3a9a570ea1d	13630	14043	-	tet(34)	89.61	62.32	ncbi	oxytetracycline resistance phosphoribosyltransferase domain-containing protein Tet(34)	TETRACYCLINE
2045Bi2-018	14 hours	0b1eb0ed-63b0-442e-8d0b-a10cc4e5a8be	15805	16611	+	APH(6)-Id	95.22	89.59	card		aminoglycoside
2045Bi2-018	14 hours	0b1eb0ed-63b0-442e-8d0b-a10cc4e5a8be	15032	15805	+	APH(3'')-Ib	93.78	88.75	card		aminoglycoside
2045Bi2-018	14 hours	0b1eb0ed-63b0-442e-8d0b-a10cc4e5a8be	16940	17754	+	APH(3')-Ia	97.06	88.08	card		aminoglycoside
2045Bi2-018	14 hours	0b1eb0ed-63b0-442e-8d0b-a10cc4e5a8be	14078	14843	+	sul2	91.42	81.15	card		sulfonamide
2045Bi2-018	14 hours	16c24837-c595-4ae5-8918-e7ad9cf065cb	26619	27816	+	tet(H)	98.75	94.97	card	TetH is a tetracycline efflux protein expressed in Gram-negative bacteria (Actinobacillus Acinetobacter Gallibacterium Histophilus Mannheimia Moraxella Pasteurella and Psychrobacter). Its gene is linked to the resistance genes sul2 and strAB which confer resistance to sulfamethoxazole and streptomycin respectively.	tetracycline
2045Bi2-018	14 hours	179b08b4-0ffa-47ad-bb5a-441876a5c51c	14569	15764	-	tet(H)	98.5	96.13	card		tetracycline
2045Bi2-018	14 hours	23955126-0d19-4298-a3e4-1079acea590c	9430	10223	+	APH(3'')-Ib	98.26	96.16	card		aminoglycoside
2045Bi2-018	14 hours	23955126-0d19-4298-a3e4-1079acea590c	11356	12162	+	APH(3')-Ia	97.92	92.84	card		aminoglycoside
2045Bi2-018	14 hours	23955126-0d19-4298-a3e4-1079acea590c	8452	9261	+	sul2	98.53	96.23	card	Sul2 is a sulfonamide resistant dihydropteroate synthase of Gram-negative bacteria usually found on small plasmids.	sulfonamide
2045Bi2-018	14 hours	23955126-0d19-4298-a3e4-1079acea590c	10223	11032	+	APH(6)-Id	94.86	86.49	card		aminoglycoside
2045Bi2-018	14 hours	2df4ef61-d273-4f69-9dbe-c9e38cc8b2ad	3788	4556	-	APH(6)-Id	90.8	93.76	card	APH(6)-Id is an aminoglycoside phosphotransferase encoded by plasmids integrative conjugative elements and chromosomal genomic islands in K. pneumoniae Salmonella spp. E. coli Shigella flexneri Providencia alcalifaciens Pseudomonas spp. V. cholerae Edwardsiella tarda Pasteurella multocida and Aeromonas bestiarum	aminoglycoside
2045Bi2-018	14 hours	2df4ef61-d273-4f69-9dbe-c9e38cc8b2ad	2643	3451	-	APH(3')-Ia	98.28	95.02	card		aminoglycoside
2045Bi2-018	14 hours	31c85f72-3207-4068-b912-87be6b4bf856	15198	16401	-	tet(H)	98.84	94.83	card		tetracycline
2045Bi2-018	14 hours	3d63831f-ea93-4960-a52a-641da7b5d61d	1	1025	+	tet(H)	84.87	95.98	card		tetracycline
2045Bi2-018	14 hours	3efc93ca-1355-4a8d-bdba-7542b262d5df	14667	15831	+	tet(H)	92.68	80.82	card		tetracycline
2045Bi2-018	14 hours	40333ff6-851b-490a-8125-d11b43826436	2256	2615	-	tet(34)	77.92	61.67	ncbi	oxytetracycline resistance phosphoribosyltransferase domain-containing protein Tet(34)	TETRACYCLINE
2045Bi2-018	14 hours	51463a07-2590-4f65-8de3-75553e283c70	13686	14485	-	sul2	97.67	94.99	card	Sul2 is a sulfonamide resistant dihydropteroate synthase of Gram-negative bacteria usually found on small plasmids.	sulfonamide
2045Bi2-018	14 hours	51463a07-2590-4f65-8de3-75553e283c70	10760	11565	-	APH(3')-Ia	98.53	95.6	card		aminoglycoside
2045Bi2-018	14 hours	51463a07-2590-4f65-8de3-75553e283c70	11904	12731	-	APH(6)-Id	97.73	95.16	card		aminoglycoside
2045Bi2-018	14 hours	51463a07-2590-4f65-8de3-75553e283c70	12731	13518	-	APH(3'')-Ib	97.76	96.65	card	APH(3'')-Ib is an aminoglycoside phosphotransferase encoded by plasmids transposons integrative conjugative elements and chromosomes in Enterobacteriaceae and Pseudomonas spp.	aminoglycoside
2045Bi2-018	14 hours	51463a07-2590-4f65-8de3-75553e283c70	13686	14485	-	sul2	97.67	94.99	card	Sul2 is a sulfonamide resistant dihydropteroate synthase of Gram-negative bacteria usually found on small plasmids.	sulfonamide
2045Bi2-018	14 hours	534ab78f-72e0-4c4d-bb56-140dbebbbf03	27786	28112	-	tet(34)	70.78	61.47	ncbi	oxytetracycline resistance phosphoribosyltransferase domain-containing protein Tet(34)	TETRACYCLINE
2045Bi2-018	14 hours	6a83ccee-8ede-435e-b3b4-83818f222e7a	3719	4919	+	tet(H)	99.17	97.44	card		tetracycline
2045Bi2-018	14 hours	6c38e023-e5f5-4314-9d10-e229e5bf0c7b	3790	4985	+	tet(H)	99	96.77	card		tetracycline
2045Bi2-018	14 hours	74e8f245-9537-4797-ab5a-4e42bd82f07b	35403	36582	-	tet(H)	97.01	91.12	card	TetH is a tetracycline efflux protein expressed in Gram-negative bacteria (Actinobacillus Acinetobacter Gallibacterium Histophilus Mannheimia Moraxella Pasteurella and Psychrobacter). Its gene is linked to the resistance genes sul2 and strAB which confer resistance to sulfamethoxazole and streptomycin respectively.	tetracycline
2045Bi2-018	14 hours	7a273a5d-1fac-4a17-9620-58ab1e0e8f38	2801	3996	+	tet(H)	98.59	94.72	card		tetracycline
2045Bi2-018	14 hours	86bc7466-889d-47aa-a45c-ef6b694b4a68	30236	31429	-	tet(H)	98	93.35	card	TetH is a tetracycline efflux protein expressed in Gram-negative bacteria (Actinobacillus Acinetobacter Gallibacterium Histophilus Mannheimia Moraxella Pasteurella and Psychrobacter). Its gene is linked to the resistance genes sul2 and strAB which confer resistance to sulfamethoxazole and streptomycin respectively.	tetracycline
2045Bi2-018	14 hours	88b7c09c-39b8-46cc-bdbd-785fbcb6ddbb	12801	13997	-	tet(H)	97.67	92.65	card		tetracycline
2045Bi2-018	14 hours	898248db-dbb1-43dd-8dde-194dedee5b4c	15556	16749	-	tet(H)	98.67	97.27	card	TetH is a tetracycline efflux protein expressed in Gram-negative bacteria (Actinobacillus Acinetobacter Gallibacterium Histophilus Mannheimia Moraxella Pasteurella and Psychrobacter). Its gene is linked to the resistance genes sul2 and strAB which confer resistance to sulfamethoxazole and streptomycin respectively.	tetracycline
2045Bi2-018	14 hours	8a160109-9df2-4db0-85c2-3b4ee4927bc9	18906	20076	-	tet(H)	96.84	95.06	card		tetracycline
2045Bi2-018	14 hours	8addba31-30b2-4f81-a7bb-40bb266574d0	21587	22776	-	tet(H)	98	92.92	card		tetracycline
2045Bi2-018	14 hours	9658bce1-05c9-462c-8cb8-d5b2efcffd3d	25305	26498	-	tet(H)	97.76	92.63	card		tetracycline
2045Bi2-018	14 hours	a35eb8fe-8a07-42ee-a9e8-e233f4cbd6bb	4048	4812	-	APH(3'')-Ib	93.03	81.1	card		aminoglycoside
2045Bi2-018	14 hours	a35eb8fe-8a07-42ee-a9e8-e233f4cbd6bb	4971	5763	-	sul2	94.61	86.15	card	Sul2 is a sulfonamide resistant dihydropteroate synthase of Gram-negative bacteria usually found on small plasmids.	sulfonamide
2045Bi2-018	14 hours	a35eb8fe-8a07-42ee-a9e8-e233f4cbd6bb	3243	3981	-	APH(6)-Id	84.47	80.56	card		aminoglycoside
2045Bi2-018	14 hours	a35eb8fe-8a07-42ee-a9e8-e233f4cbd6bb	2123	2907	-	APH(3')-Ia	94.98	87.5	card		aminoglycoside
2045Bi2-018	14 hours	a79ae771-2fd4-47cf-a591-9b262d095782	5341	6153	+	APH(3')-Ia	99.26	97.56	card	APH(3')-Ia is a transposon-encoded aminoglycoside phosphotransferase in E. coli and S. enterica. It is identical at the protein sequence to APH(3')-Ic an aminoglycoside phosphotransferase encoded by plasmids transposons and genomic islands in K. pneumoniae A. baumannii S. marcescens Corynebacterium spp. Photobacterium spp. and Citrobacter spp.	aminoglycoside
2045Bi2-018	14 hours	a79ae771-2fd4-47cf-a591-9b262d095782	2393	3207	+	sul2	99.39	97.56	card		sulfonamide
2045Bi2-018	14 hours	a79ae771-2fd4-47cf-a591-9b262d095782	3375	4166	+	APH(3'')-Ib	98.26	97.64	card		aminoglycoside
2045Bi2-018	14 hours	a79ae771-2fd4-47cf-a591-9b262d095782	4166	5006	+	APH(6)-Id	99.64	98.1	card	APH(6)-Id is an aminoglycoside phosphotransferase encoded by plasmids integrative conjugative elements and chromosomal genomic islands in K. pneumoniae Salmonella spp. E. coli Shigella flexneri Providencia alcalifaciens Pseudomonas spp. V. cholerae Edwardsiella tarda Pasteurella multocida and Aeromonas bestiarum	aminoglycoside
2045Bi2-018	14 hours	af1a4957-135c-4db5-aebf-a95dd5086e73	8111	9310	+	tet(H)	99.17	97.36	card		tetracycline
2045Bi2-018	14 hours	afd9e97b-5b28-40db-aa46-945f788a7552	25098	25910	-	sul2	99.63	98.16	card	Sul2 is a sulfonamide resistant dihydropteroate synthase of Gram-negative bacteria usually found on small plasmids.	sulfonamide
2045Bi2-018	14 hours	afd9e97b-5b28-40db-aa46-945f788a7552	24127	24930	-	APH(3'')-Ib	99.5	98.14	card	APH(3'')-Ib is an aminoglycoside phosphotransferase encoded by plasmids transposons integrative conjugative elements and chromosomes in Enterobacteriaceae and Pseudomonas spp.	aminoglycoside
2045Bi2-018	14 hours	afd9e97b-5b28-40db-aa46-945f788a7552	23295	24127	-	APH(6)-Id	99.04	98.1	card	APH(6)-Id is an aminoglycoside phosphotransferase encoded by plasmids integrative conjugative elements and chromosomal genomic islands in K. pneumoniae Salmonella spp. E. coli Shigella flexneri Providencia alcalifaciens Pseudomonas spp. V. cholerae Edwardsiella tarda Pasteurella multocida and Aeromonas bestiarum	aminoglycoside
2045Bi2-018	14 hours	afd9e97b-5b28-40db-aa46-945f788a7552	22144	22959	-	APH(3')-Ia	99.75	98.17	card	APH(3')-Ia is a transposon-encoded aminoglycoside phosphotransferase in E. coli and S. enterica. It is identical at the protein sequence to APH(3')-Ic an aminoglycoside phosphotransferase encoded by plasmids transposons and genomic islands in K. pneumoniae A. baumannii S. marcescens Corynebacterium spp. Photobacterium spp. and Citrobacter spp.	aminoglycoside
2045Bi2-018	14 hours	b84871c6-bdbe-4992-bace-4edcb887745e	18286	19469	+	tet(H)	97.59	94.48	card	TetH is a tetracycline efflux protein expressed in Gram-negative bacteria (Actinobacillus Acinetobacter Gallibacterium Histophilus Mannheimia Moraxella Pasteurella and Psychrobacter). Its gene is linked to the resistance genes sul2 and strAB which confer resistance to sulfamethoxazole and streptomycin respectively.	tetracycline
2045Bi2-018	14 hours	c7895247-a4a7-4293-a438-2e3801956267	28143	29344	-	tet(H)	99.58	98.67	card		tetracycline
2045Bi2-018	14 hours	d2613917-be73-426e-84b8-ac111efe17ed	12217	13419	-	tet(H)	98.67	96.38	card		tetracycline
2045Bi2-018	14 hours	d86ec213-ed45-49d6-bd0c-b42d83431030	16047	16883	+	APH(6)-Id	99.04	96.92	card		aminoglycoside
2045Bi2-018	14 hours	d86ec213-ed45-49d6-bd0c-b42d83431030	14261	15079	+	sul2	99.51	97.45	card	Sul2 is a sulfonamide resistant dihydropteroate synthase of Gram-negative bacteria usually found on small plasmids.	sulfonamide
2045Bi2-018	14 hours	d86ec213-ed45-49d6-bd0c-b42d83431030	14261	15079	+	sul2	99.51	97.45	card	Sul2 is a sulfonamide resistant dihydropteroate synthase of Gram-negative bacteria usually found on small plasmids.	sulfonamide
2045Bi2-018	14 hours	d86ec213-ed45-49d6-bd0c-b42d83431030	15248	16047	+	APH(3'')-Ib	98.63	96.3	card	APH(3'')-Ib is an aminoglycoside phosphotransferase encoded by plasmids transposons integrative conjugative elements and chromosomes in Enterobacteriaceae and Pseudomonas spp.	aminoglycoside
2045Bi2-018	14 hours	d86ec213-ed45-49d6-bd0c-b42d83431030	17217	18030	+	APH(3')-Ia	99.39	96.46	card	APH(3')-Ia is a transposon-encoded aminoglycoside phosphotransferase in E. coli and S. enterica. It is identical at the protein sequence to APH(3')-Ic an aminoglycoside phosphotransferase encoded by plasmids transposons and genomic islands in K. pneumoniae A. baumannii S. marcescens Corynebacterium spp. Photobacterium spp. and Citrobacter spp.	aminoglycoside
2045Bi2-018	14 hours	da1defd2-89fc-4905-ac5c-cf3517b2374d	9242	10432	+	tet(H)	98.75	96.19	card	TetH is a tetracycline efflux protein expressed in Gram-negative bacteria (Actinobacillus Acinetobacter Gallibacterium Histophilus Mannheimia Moraxella Pasteurella and Psychrobacter). Its gene is linked to the resistance genes sul2 and strAB which confer resistance to sulfamethoxazole and streptomycin respectively.	tetracycline
2045Bi2-018	14 hours	dee12d3d-c0f1-4e57-9435-73ce4df30eb0	32531	33738	-	tet(H)	98.75	95.91	card	TetH is a tetracycline efflux protein expressed in Gram-negative bacteria (Actinobacillus Acinetobacter Gallibacterium Histophilus Mannheimia Moraxella Pasteurella and Psychrobacter). Its gene is linked to the resistance genes sul2 and strAB which confer resistance to sulfamethoxazole and streptomycin respectively.	tetracycline
2045Bi2-018	14 hours	ea4b9465-1be2-41a7-a736-93105a7c0480	20500	21697	-	tet(H)	99.33	98.67	card		tetracycline
2045Bi2-018	14 hours	f4b6a9f6-fc9c-4f00-abbe-8e5cefbe9062	20185	21372	-	tet(H)	98.34	93.63	card	TetH is a tetracycline efflux protein expressed in Gram-negative bacteria (Actinobacillus Acinetobacter Gallibacterium Histophilus Mannheimia Moraxella Pasteurella and Psychrobacter). Its gene is linked to the resistance genes sul2 and strAB which confer resistance to sulfamethoxazole and streptomycin respectively.	tetracycline
2045Bi2-018	14 hours	f862d718-dc56-4e1e-8184-1b67a4323e4c	21828	23030	-	tet(H)	98.67	95.65	card	TetH is a tetracycline efflux protein expressed in Gram-negative bacteria (Actinobacillus Acinetobacter Gallibacterium Histophilus Mannheimia Moraxella Pasteurella and Psychrobacter). Its gene is linked to the resistance genes sul2 and strAB which confer resistance to sulfamethoxazole and streptomycin respectively.	tetracycline
2045Bi2-018	14 hours	8ad50191-bd26-4e68-a932-de48780d7aa6	6876	7686	+	APH(3')-Ia	99.02	97.07	card	APH(3')-Ia is a transposon-encoded aminoglycoside phosphotransferase in E. coli and S. enterica. It is identical at the protein sequence to APH(3')-Ic an aminoglycoside phosphotransferase encoded by plasmids transposons and genomic islands in K. pneumoniae A. baumannii S. marcescens Corynebacterium spp. Photobacterium spp. and Citrobacter spp.	aminoglycoside
2045Bi2-018	14 hours	8ad50191-bd26-4e68-a932-de48780d7aa6	5714	6541	+	APH(6)-Id	98.09	94.79	card	APH(6)-Id is an aminoglycoside phosphotransferase encoded by plasmids integrative conjugative elements and chromosomal genomic islands in K. pneumoniae Salmonella spp. E. coli Shigella flexneri Providencia alcalifaciens Pseudomonas spp. V. cholerae Edwardsiella tarda Pasteurella multocida and Aeromonas bestiarum	aminoglycoside
2045Bi2-018	14 hours	8ad50191-bd26-4e68-a932-de48780d7aa6	4915	5714	+	APH(3'')-Ib	99	97.4	card	APH(3'')-Ib is an aminoglycoside phosphotransferase encoded by plasmids transposons integrative conjugative elements and chromosomes in Enterobacteriaceae and Pseudomonas spp.	aminoglycoside
2045Bi2-018	14 hours	8ad50191-bd26-4e68-a932-de48780d7aa6	3928	4745	+	sul2	99.75	98.17	card	Sul2 is a sulfonamide resistant dihydropteroate synthase of Gram-negative bacteria usually found on small plasmids.	sulfonamide
2045Bi2-018	14 hours	a5259693-d7b9-475e-9536-da07f664f3af	2076	2861	+	APH(3'')-Ib	96.89	94.7	card	APH(3'')-Ib is an aminoglycoside phosphotransferase encoded by plasmids transposons integrative conjugative elements and chromosomes in Enterobacteriaceae and Pseudomonas spp.	aminoglycoside
2045Bi2-018	14 hours	a5259693-d7b9-475e-9536-da07f664f3af	4036	4830	+	APH(3')-Ia	95.71	90.96	card		aminoglycoside
2045Bi2-018	14 hours	a5259693-d7b9-475e-9536-da07f664f3af	2861	3697	+	APH(6)-Id	98.92	95.51	card		aminoglycoside
2045Bi2-018	14 hours	a5259693-d7b9-475e-9536-da07f664f3af	1102	1910	+	sul2	97.06	92.8	card		sulfonamide
2045Bi2-018	14 hours	c0a5e31e-1428-40d5-ae11-b2100a459c40	7000	7810	-	APH(3'')-Ib	98.13	91.16	card		aminoglycoside
2045Bi2-018	14 hours	c0a5e31e-1428-40d5-ae11-b2100a459c40	6167	7000	-	APH(6)-Id	98.21	94.82	card		aminoglycoside
2045Bi2-018	14 hours	c0a5e31e-1428-40d5-ae11-b2100a459c40	5015	5816	-	APH(3')-Ia	96.57	88.09	card		aminoglycoside
2045Bi2-018	14 hours	c0a5e31e-1428-40d5-ae11-b2100a459c40	7975	8780	-	sul2	97.92	95.38	card	Sul2 is a sulfonamide resistant dihydropteroate synthase of Gram-negative bacteria usually found on small plasmids.	sulfonamide
2045Bi2-018	14 hours	41f7e020-a743-46f8-91bd-3830ee9f173f	43619	44428	-	APH(3')-Ia	97.79	91.67	card		aminoglycoside
2045Bi2-018	14 hours	41f7e020-a743-46f8-91bd-3830ee9f173f	45586	46392	-	APH(3'')-Ib	98.88	94.48	card		aminoglycoside
2045Bi2-018	14 hours	41f7e020-a743-46f8-91bd-3830ee9f173f	46562	47367	-	sul2	97.67	94.06	card		sulfonamide
2045Bi2-018	14 hours	41f7e020-a743-46f8-91bd-3830ee9f173f	44754	45586	-	APH(6)-Id	98.81	95.96	card	APH(6)-Id is an aminoglycoside phosphotransferase encoded by plasmids integrative conjugative elements and chromosomal genomic islands in K. pneumoniae Salmonella spp. E. coli Shigella flexneri Providencia alcalifaciens Pseudomonas spp. V. cholerae Edwardsiella tarda Pasteurella multocida and Aeromonas bestiarum	aminoglycoside
2045Bi2-018	14 hours	6199eb76-b742-4964-987a-8153f30a5ec9	5289	6090	+	sul2	98.04	96.33	card		sulfonamide
2045Bi2-018	14 hours	6199eb76-b742-4964-987a-8153f30a5ec9	6265	7062	+	APH(3'')-Ib	97.64	92	card		aminoglycoside
2045Bi2-018	14 hours	6199eb76-b742-4964-987a-8153f30a5ec9	8233	9036	+	APH(3')-Ia	97.67	94.05	card		aminoglycoside
2045Bi2-018	14 hours	6199eb76-b742-4964-987a-8153f30a5ec9	7062	7899	+	APH(6)-Id	98.45	94.01	card		aminoglycoside
2045Bi2-018	14 hours	8c68db73-ea3f-4132-b081-8ff6b2346a3e	11207	12034	-	APH(3')-Ia	98.41	89.75	card		aminoglycoside
2045Bi2-018	14 hours	ad87be53-1313-4642-a816-da03b44fad15	9950	10753	-	APH(6)-Id	92.71	82.21	card		aminoglycoside
2045Bi2-018	14 hours	ad87be53-1313-4642-a816-da03b44fad15	8831	9602	-	APH(3')-Ia	90.81	81.09	card		aminoglycoside
2045Bi2-018	14 hours	ad87be53-1313-4642-a816-da03b44fad15	10763	11547	-	APH(3'')-Ib	93.28	80.22	card		aminoglycoside
2045Bi2-018	14 hours	c1dbe612-71c2-4a50-8f66-ba6a66f6ee9c	22876	23714	+	APH(6)-Id	99.28	97.16	card	APH(6)-Id is an aminoglycoside phosphotransferase encoded by plasmids integrative conjugative elements and chromosomal genomic islands in K. pneumoniae Salmonella spp. E. coli Shigella flexneri Providencia alcalifaciens Pseudomonas spp. V. cholerae Edwardsiella tarda Pasteurella multocida and Aeromonas bestiarum	aminoglycoside
2045Bi2-018	14 hours	c1dbe612-71c2-4a50-8f66-ba6a66f6ee9c	24053	24866	+	APH(3')-Ia	98.9	95.5	card		aminoglycoside
2045Bi2-018	14 hours	c1dbe612-71c2-4a50-8f66-ba6a66f6ee9c	22066	22876	+	APH(3'')-Ib	99.13	95.36	card		aminoglycoside
2045Bi2-018	14 hours	c1dbe612-71c2-4a50-8f66-ba6a66f6ee9c	21083	21898	+	sul2	99.26	97.2	card	Sul2 is a sulfonamide resistant dihydropteroate synthase of Gram-negative bacteria usually found on small plasmids.	sulfonamide
2045Bi2-018	14 hours	f420da53-15cc-4078-a0ae-e45c8cd9aaef	11207	11988	-	APH(3')-Ia	95.22	96.71	card		aminoglycoside
2045Bi2-018	14 hours	fc578388-8e8e-4233-9d41-79cad336d3c3	32308	33107	+	APH(3'')-Ib	99	97.53	card		aminoglycoside
2045Bi2-018	14 hours	fc578388-8e8e-4233-9d41-79cad336d3c3	31326	32139	+	sul2	99.14	97.08	card	Sul2 is a sulfonamide resistant dihydropteroate synthase of Gram-negative bacteria usually found on small plasmids.	sulfonamide
2045Bi2-018	14 hours	fc578388-8e8e-4233-9d41-79cad336d3c3	34279	35079	+	APH(3')-Ia	97.92	96.92	card	APH(3')-Ia is a transposon-encoded aminoglycoside phosphotransferase in E. coli and S. enterica. It is identical at the protein sequence to APH(3')-Ic an aminoglycoside phosphotransferase encoded by plasmids transposons and genomic islands in K. pneumoniae A. baumannii S. marcescens Corynebacterium spp. Photobacterium spp. and Citrobacter spp.	aminoglycoside
2045Bi2-018	14 hours	fc578388-8e8e-4233-9d41-79cad336d3c3	33107	33944	+	APH(6)-Id	99.52	97.03	card		aminoglycoside
2045Bi2-018	14 hours	1dd4f190-5970-4d88-85f1-f5b4089f392a	94	889	+	APH(3')-Ia	96.45	91.47	card		aminoglycoside
2045Bi2-018	14 hours	225f0249-a1d4-41e3-8b1d-ab6ac0f56554	721	1531	+	APH(3')-Ia	98.77	96.71	card		aminoglycoside
2045Bi2-018	14 hours	4b23ac41-1798-4b04-adaa-c6e166660688	6257	7060	+	sul2	97.79	93.42	card		sulfonamide
2045Bi2-018	14 hours	4b23ac41-1798-4b04-adaa-c6e166660688	7227	8026	+	APH(3'')-Ib	97.76	93.89	card		aminoglycoside
2045Bi2-018	14 hours	4b23ac41-1798-4b04-adaa-c6e166660688	8026	8846	+	APH(6)-Id	97.85	94.76	card		aminoglycoside
2045Bi2-018	14 hours	4b23ac41-1798-4b04-adaa-c6e166660688	9176	9975	+	APH(3')-Ia	97.06	95.06	card		aminoglycoside
2045Bi2-018	14 hours	ae7cef8e-b037-4c9c-aae6-ded80da78f46	681	1510	+	APH(6)-Id	97.97	92.68	card		aminoglycoside
2045Bi2-018	14 hours	ae7cef8e-b037-4c9c-aae6-ded80da78f46	1845	2647	+	APH(3')-Ia	96.81	90.71	card		aminoglycoside
2045Bi2-018	14 hours	4721d10e-9f6f-4fdd-b6fb-d178b8ce840a	7098	7845	+	APH(3'')-Ib	92.04	85.68	card		aminoglycoside
2045Bi2-018	14 hours	4721d10e-9f6f-4fdd-b6fb-d178b8ce840a	6128	6918	+	sul2	94.73	84.61	card		sulfonamide
2045Bi2-018	14 hours	4721d10e-9f6f-4fdd-b6fb-d178b8ce840a	7879	8663	+	APH(6)-Id	90.56	83.37	card		aminoglycoside
2045Bi2-018	14 hours	4721d10e-9f6f-4fdd-b6fb-d178b8ce840a	8998	9806	+	APH(3')-Ia	96.32	81.53	card		aminoglycoside
2045Bi2-018	14 hours	5c944af4-f886-4cc5-ba9e-68d350530818	15606	16399	-	APH(3'')-Ib	98.38	97.03	card	APH(3'')-Ib is an aminoglycoside phosphotransferase encoded by plasmids transposons integrative conjugative elements and chromosomes in Enterobacteriaceae and Pseudomonas spp.	aminoglycoside
2045Bi2-018	14 hours	5c944af4-f886-4cc5-ba9e-68d350530818	14765	15606	-	APH(6)-Id	99.04	95.29	card	APH(6)-Id is an aminoglycoside phosphotransferase encoded by plasmids integrative conjugative elements and chromosomal genomic islands in K. pneumoniae Salmonella spp. E. coli Shigella flexneri Providencia alcalifaciens Pseudomonas spp. V. cholerae Edwardsiella tarda Pasteurella multocida and Aeromonas bestiarum	aminoglycoside
2045Bi2-018	14 hours	5c944af4-f886-4cc5-ba9e-68d350530818	13612	14427	-	APH(3')-Ia	99.26	97.08	card	APH(3')-Ia is a transposon-encoded aminoglycoside phosphotransferase in E. coli and S. enterica. It is identical at the protein sequence to APH(3')-Ic an aminoglycoside phosphotransferase encoded by plasmids transposons and genomic islands in K. pneumoniae A. baumannii S. marcescens Corynebacterium spp. Photobacterium spp. and Citrobacter spp.	aminoglycoside
2045Bi2-018	14 hours	5c944af4-f886-4cc5-ba9e-68d350530818	16566	17381	-	sul2	99.39	98.17	card		sulfonamide
2045Bi2-018	14 hours	62fd152e-477b-418b-be87-da4eb1a589c4	12613	12981	+	tet(34)	79.87	63.41	ncbi	oxytetracycline resistance phosphoribosyltransferase domain-containing protein Tet(34)	TETRACYCLINE
2045Bi2-018	14 hours	65993e56-12bd-4861-952a-9b1769126140	36424	37260	-	APH(6)-Id	99.28	97.03	card	APH(6)-Id is an aminoglycoside phosphotransferase encoded by plasmids integrative conjugative elements and chromosomal genomic islands in K. pneumoniae Salmonella spp. E. coli Shigella flexneri Providencia alcalifaciens Pseudomonas spp. V. cholerae Edwardsiella tarda Pasteurella multocida and Aeromonas bestiarum	aminoglycoside
2045Bi2-018	14 hours	65993e56-12bd-4861-952a-9b1769126140	35280	36087	-	APH(3')-Ia	98.28	95.98	card		aminoglycoside
2045Bi2-018	14 hours	65993e56-12bd-4861-952a-9b1769126140	38220	39027	-	sul2	98.53	97.07	card		sulfonamide
2045Bi2-018	14 hours	65993e56-12bd-4861-952a-9b1769126140	37260	38055	-	APH(3'')-Ib	98.88	97.64	card	APH(3'')-Ib is an aminoglycoside phosphotransferase encoded by plasmids transposons integrative conjugative elements and chromosomes in Enterobacteriaceae and Pseudomonas spp.	aminoglycoside
2045Bi2-018	14 hours	941c2cd4-7599-4b95-93b8-c6618e9df9a2	18444	19637	+	tet(H)	98.75	97.44	card		tetracycline
2045Bi2-018	14 hours	9eeb6b25-5124-42bc-bbd2-9df95df349d5	15292	16100	-	APH(3')-Ia	97.67	93.72	card		aminoglycoside
2045Bi2-018	14 hours	e36b53cc-8a58-431d-8fd8-6168f7adc60a	10641	11436	-	APH(3'')-Ib	98.51	96.16	card		aminoglycoside
2045Bi2-018	14 hours	e36b53cc-8a58-431d-8fd8-6168f7adc60a	9822	10641	-	APH(6)-Id	97.01	93.96	card		aminoglycoside
2045Bi2-018	14 hours	e36b53cc-8a58-431d-8fd8-6168f7adc60a	11605	12410	-	sul2	98.04	95.74	card	Sul2 is a sulfonamide resistant dihydropteroate synthase of Gram-negative bacteria usually found on small plasmids.	sulfonamide
2045Bi2-018	14 hours	e36b53cc-8a58-431d-8fd8-6168f7adc60a	8672	9485	-	APH(3')-Ia	99.51	96.45	card	APH(3')-Ia is a transposon-encoded aminoglycoside phosphotransferase in E. coli and S. enterica. It is identical at the protein sequence to APH(3')-Ic an aminoglycoside phosphotransferase encoded by plasmids transposons and genomic islands in K. pneumoniae A. baumannii S. marcescens Corynebacterium spp. Photobacterium spp. and Citrobacter spp.	aminoglycoside
2045Bi2-018	14 hours	02103082-2f13-44e0-ba41-3eb794e2c68f	13162	13972	+	sul2	98.65	96.59	card		sulfonamide
2045Bi2-018	14 hours	02103082-2f13-44e0-ba41-3eb794e2c68f	14936	15774	+	APH(6)-Id	99.88	98.81	card		aminoglycoside
2045Bi2-018	14 hours	02103082-2f13-44e0-ba41-3eb794e2c68f	14143	14936	+	APH(3'')-Ib	98.76	98.01	card	APH(3'')-Ib is an aminoglycoside phosphotransferase encoded by plasmids transposons integrative conjugative elements and chromosomes in Enterobacteriaceae and Pseudomonas spp.	aminoglycoside
2045Bi2-018	14 hours	02103082-2f13-44e0-ba41-3eb794e2c68f	16108	16921	+	APH(3')-Ia	99.26	97.32	card	APH(3')-Ia is a transposon-encoded aminoglycoside phosphotransferase in E. coli and S. enterica. It is identical at the protein sequence to APH(3')-Ic an aminoglycoside phosphotransferase encoded by plasmids transposons and genomic islands in K. pneumoniae A. baumannii S. marcescens Corynebacterium spp. Photobacterium spp. and Citrobacter spp.	aminoglycoside
2045Bi2-018	14 hours	04971c3b-4276-42f0-938e-6b696ba88d67	14460	15236	-	APH(3'')-Ib	94.03	84.24	card		aminoglycoside
2045Bi2-018	14 hours	04971c3b-4276-42f0-938e-6b696ba88d67	15398	16196	-	sul2	96.45	90.39	card		sulfonamide
2045Bi2-018	14 hours	04971c3b-4276-42f0-938e-6b696ba88d67	13647	14460	-	APH(6)-Id	95.94	88.95	card		aminoglycoside
2045Bi2-018	14 hours	04971c3b-4276-42f0-938e-6b696ba88d67	12561	13309	-	APH(3')-Ia	89.83	81.84	card		aminoglycoside
2045Bi2-018	14 hours	084da0b2-661a-48e7-8b5c-219453753fab	10384	11172	-	APH(3'')-Ib	97.64	95.55	card		aminoglycoside
2045Bi2-018	14 hours	084da0b2-661a-48e7-8b5c-219453753fab	9552	10384	-	APH(6)-Id	98.33	95.87	card		aminoglycoside
2045Bi2-018	14 hours	084da0b2-661a-48e7-8b5c-219453753fab	8411	9221	-	APH(3')-Ia	97.79	90.35	card		aminoglycoside
2045Bi2-018	14 hours	084da0b2-661a-48e7-8b5c-219453753fab	11339	12133	-	sul2	97.18	95.23	card		sulfonamide
2045Bi2-018	14 hours	1d4ab960-fa03-4b4a-aac9-53222c12fc47	36953	37747	-	APH(3'')-Ib	98.51	95.42	card		aminoglycoside
2045Bi2-018	14 hours	1d4ab960-fa03-4b4a-aac9-53222c12fc47	37917	38723	-	sul2	98.04	95.87	card	Sul2 is a sulfonamide resistant dihydropteroate synthase of Gram-negative bacteria usually found on small plasmids.	sulfonamide
2045Bi2-018	14 hours	1d4ab960-fa03-4b4a-aac9-53222c12fc47	36120	36953	-	APH(6)-Id	99.04	96.79	card	APH(6)-Id is an aminoglycoside phosphotransferase encoded by plasmids integrative conjugative elements and chromosomal genomic islands in K. pneumoniae Salmonella spp. E. coli Shigella flexneri Providencia alcalifaciens Pseudomonas spp. V. cholerae Edwardsiella tarda Pasteurella multocida and Aeromonas bestiarum	aminoglycoside
2045Bi2-018	14 hours	1d4ab960-fa03-4b4a-aac9-53222c12fc47	34968	35778	-	APH(3')-Ia	98.28	94.41	card	APH(3')-Ia is a transposon-encoded aminoglycoside phosphotransferase in E. coli and S. enterica. It is identical at the protein sequence to APH(3')-Ic an aminoglycoside phosphotransferase encoded by plasmids transposons and genomic islands in K. pneumoniae A. baumannii S. marcescens Corynebacterium spp. Photobacterium spp. and Citrobacter spp.	aminoglycoside
2045Bi2-018	14 hours	2462428e-f96f-487d-9717-de418b5bf44f	13965	14781	+	sul2	99.63	98.42	card	Sul2 is a sulfonamide resistant dihydropteroate synthase of Gram-negative bacteria usually found on small plasmids.	sulfonamide
2045Bi2-018	14 hours	2462428e-f96f-487d-9717-de418b5bf44f	14954	15754	+	APH(3'')-Ib	98.76	97.03	card	APH(3'')-Ib is an aminoglycoside phosphotransferase encoded by plasmids transposons integrative conjugative elements and chromosomes in Enterobacteriaceae and Pseudomonas spp.	aminoglycoside
2045Bi2-018	14 hours	2462428e-f96f-487d-9717-de418b5bf44f	15754	16590	+	APH(6)-Id	99.52	97.86	card	APH(6)-Id is an aminoglycoside phosphotransferase encoded by plasmids integrative conjugative elements and chromosomal genomic islands in K. pneumoniae Salmonella spp. E. coli Shigella flexneri Providencia alcalifaciens Pseudomonas spp. V. cholerae Edwardsiella tarda Pasteurella multocida and Aeromonas bestiarum	aminoglycoside
2045Bi2-018	14 hours	2462428e-f96f-487d-9717-de418b5bf44f	16921	17734	+	APH(3')-Ia	99.14	97.08	card	APH(3')-Ia is a transposon-encoded aminoglycoside phosphotransferase in E. coli and S. enterica. It is identical at the protein sequence to APH(3')-Ic an aminoglycoside phosphotransferase encoded by plasmids transposons and genomic islands in K. pneumoniae A. baumannii S. marcescens Corynebacterium spp. Photobacterium spp. and Citrobacter spp.	aminoglycoside
2045Bi2-018	14 hours	2462428e-f96f-487d-9717-de418b5bf44f	14954	15754	+	APH(3'')-Ib	98.76	97.03	card	APH(3'')-Ib is an aminoglycoside phosphotransferase encoded by plasmids transposons integrative conjugative elements and chromosomes in Enterobacteriaceae and Pseudomonas spp.	aminoglycoside
2045Bi2-018	14 hours	2d5c38fc-60f2-4404-8ba3-1d013c12f9c1	26926	28082	-	tet(H)	94.1	86.17	card		tetracycline
2045Bi2-018	14 hours	337e9897-c62f-4d93-b1fc-97be80d1538d	22879	23540	-	APH(3')-Ia	80.51	96.27	card	APH(3')-Ia is a transposon-encoded aminoglycoside phosphotransferase in E. coli and S. enterica. It is identical at the protein sequence to APH(3')-Ic an aminoglycoside phosphotransferase encoded by plasmids transposons and genomic islands in K. pneumoniae A. baumannii S. marcescens Corynebacterium spp. Photobacterium spp. and Citrobacter spp.	aminoglycoside
2045Bi2-018	14 hours	3822c050-6b67-4e5e-a8da-5400029c38e6	3018	3828	-	APH(3')-Ia	98.9	96.58	card	APH(3')-Ia is a transposon-encoded aminoglycoside phosphotransferase in E. coli and S. enterica. It is identical at the protein sequence to APH(3')-Ic an aminoglycoside phosphotransferase encoded by plasmids transposons and genomic islands in K. pneumoniae A. baumannii S. marcescens Corynebacterium spp. Photobacterium spp. and Citrobacter spp.	aminoglycoside
2045Bi2-018	14 hours	3822c050-6b67-4e5e-a8da-5400029c38e6	5963	6764	-	sul2	97.43	92.22	card		sulfonamide
2045Bi2-018	14 hours	3822c050-6b67-4e5e-a8da-5400029c38e6	4998	5797	-	APH(3'')-Ib	98.38	93.48	card		aminoglycoside
2045Bi2-018	14 hours	3822c050-6b67-4e5e-a8da-5400029c38e6	4161	4998	-	APH(6)-Id	99.04	95.63	card		aminoglycoside
2045Bi2-018	14 hours	49bc67b3-2111-4ecb-81ef-c3e3077cdc80	51979	52789	+	sul2	98.53	96.36	card	Sul2 is a sulfonamide resistant dihydropteroate synthase of Gram-negative bacteria usually found on small plasmids.	sulfonamide
2045Bi2-018	14 hours	49bc67b3-2111-4ecb-81ef-c3e3077cdc80	52958	53754	+	APH(3'')-Ib	98.26	95.93	card		aminoglycoside
2045Bi2-018	14 hours	49bc67b3-2111-4ecb-81ef-c3e3077cdc80	4092	5288	-	tet(H)	97.67	92.16	card	TetH is a tetracycline efflux protein expressed in Gram-negative bacteria (Actinobacillus Acinetobacter Gallibacterium Histophilus Mannheimia Moraxella Pasteurella and Psychrobacter). Its gene is linked to the resistance genes sul2 and strAB which confer resistance to sulfamethoxazole and streptomycin respectively.	tetracycline
2045Bi2-018	14 hours	49bc67b3-2111-4ecb-81ef-c3e3077cdc80	54923	55733	+	APH(3')-Ia	98.28	95.27	card		aminoglycoside
2045Bi2-018	14 hours	49bc67b3-2111-4ecb-81ef-c3e3077cdc80	53754	54587	+	APH(6)-Id	98.81	96.44	card		aminoglycoside
2045Bi2-018	14 hours	4c1bbb0c-34a4-44bd-b3f4-ca795eac28f2	27609	28410	+	APH(3')-Ia	97.92	95.96	card	APH(3')-Ia is a transposon-encoded aminoglycoside phosphotransferase in E. coli and S. enterica. It is identical at the protein sequence to APH(3')-Ic an aminoglycoside phosphotransferase encoded by plasmids transposons and genomic islands in K. pneumoniae A. baumannii S. marcescens Corynebacterium spp. Photobacterium spp. and Citrobacter spp.	aminoglycoside
2045Bi2-018	14 hours	4c1bbb0c-34a4-44bd-b3f4-ca795eac28f2	26439	27260	+	APH(6)-Id	96.89	91.6	card		aminoglycoside
2045Bi2-018	14 hours	4c1bbb0c-34a4-44bd-b3f4-ca795eac28f2	25650	26439	+	APH(3'')-Ib	97.26	94.95	card		aminoglycoside
2045Bi2-018	14 hours	4c1bbb0c-34a4-44bd-b3f4-ca795eac28f2	24702	25485	+	sul2	94.36	85.78	card		sulfonamide
2045Bi2-018	14 hours	4d93d6ec-7dcb-42de-a97f-c0a20002ea45	20089	21288	-	tet(H)	97.67	90.31	card		tetracycline
2045Bi2-018	14 hours	5cfba769-f52d-4a57-9b41-28528e8bc681	10029	10830	-	APH3-DPRIME	92.16	80.24	megares		aminoglycoside
2045Bi2-018	14 hours	5d79e833-2234-4544-a05d-ccc12483bc88	27471	27791	-	tet(34)	70.13	63.89	ncbi	oxytetracycline resistance phosphoribosyltransferase domain-containing protein Tet(34)	TETRACYCLINE
2045Bi2-018	14 hours	62098538-2922-4f7a-92df-a17ae8fd0f7d	840	1633	-	APH(3'')-Ib	98.01	96.54	card		aminoglycoside
2045Bi2-018	14 hours	62098538-2922-4f7a-92df-a17ae8fd0f7d	1795	2599	-	sul2	97.67	94.66	card	Sul2 is a sulfonamide resistant dihydropteroate synthase of Gram-negative bacteria usually found on small plasmids.	sulfonamide
2045Bi2-018	14 hours	62098538-2922-4f7a-92df-a17ae8fd0f7d	5	840	-	APH(6)-Id	97.97	94.48	card		aminoglycoside
2045Bi2-018	14 hours	723e2a2a-ae73-4210-8c7b-c7b55a6c29fc	16958	17765	-	sul2	98.53	97.32	card		sulfonamide
2045Bi2-018	14 hours	723e2a2a-ae73-4210-8c7b-c7b55a6c29fc	15991	16790	-	APH(3'')-Ib	98.76	95.56	card		aminoglycoside
2045Bi2-018	14 hours	723e2a2a-ae73-4210-8c7b-c7b55a6c29fc	15154	15991	-	APH(6)-Id	99.4	96.68	card		aminoglycoside
2045Bi2-018	14 hours	723e2a2a-ae73-4210-8c7b-c7b55a6c29fc	13991	14814	-	APH(3')-Ia	99.39	95.54	card		aminoglycoside
2045Bi2-018	14 hours	7bffc55b-e9ea-4185-9dec-6e6175214c72	34059	35247	+	tet(H)	98.5	96.44	card	TetH is a tetracycline efflux protein expressed in Gram-negative bacteria (Actinobacillus Acinetobacter Gallibacterium Histophilus Mannheimia Moraxella Pasteurella and Psychrobacter). Its gene is linked to the resistance genes sul2 and strAB which confer resistance to sulfamethoxazole and streptomycin respectively.	tetracycline
2045Bi2-018	14 hours	7f59156e-216a-4578-ab9e-ce1d60294575	22738	23925	-	tet(H)	97.59	92.19	card		tetracycline
2045Bi2-018	14 hours	8143d869-4521-420e-b8d0-5d091bbe0e9f	12939	13771	+	APH(6)-Id	99.52	98.33	card	APH(6)-Id is an aminoglycoside phosphotransferase encoded by plasmids integrative conjugative elements and chromosomal genomic islands in K. pneumoniae Salmonella spp. E. coli Shigella flexneri Providencia alcalifaciens Pseudomonas spp. V. cholerae Edwardsiella tarda Pasteurella multocida and Aeromonas bestiarum	aminoglycoside
2045Bi2-018	14 hours	8143d869-4521-420e-b8d0-5d091bbe0e9f	14107	14916	+	APH(3')-Ia	98.77	97.55	card	APH(3')-Ia is a transposon-encoded aminoglycoside phosphotransferase in E. coli and S. enterica. It is identical at the protein sequence to APH(3')-Ic an aminoglycoside phosphotransferase encoded by plasmids transposons and genomic islands in K. pneumoniae A. baumannii S. marcescens Corynebacterium spp. Photobacterium spp. and Citrobacter spp.	aminoglycoside
2045Bi2-018	14 hours	8143d869-4521-420e-b8d0-5d091bbe0e9f	12144	12939	+	APH(3'')-Ib	98.38	96.54	card		aminoglycoside
2045Bi2-018	14 hours	8143d869-4521-420e-b8d0-5d091bbe0e9f	11166	11974	+	sul2	98.41	96.59	card		sulfonamide
2045Bi2-018	14 hours	97b8e48b-26aa-4cea-97c4-82c1c8f7e3ae	36068	36864	+	APH(6)-Id	92.83	86.8	card		aminoglycoside
2045Bi2-018	14 hours	97b8e48b-26aa-4cea-97c4-82c1c8f7e3ae	34297	35060	+	sul2	91.54	81.77	card		sulfonamide
2045Bi2-018	14 hours	97b8e48b-26aa-4cea-97c4-82c1c8f7e3ae	37192	37993	+	APH(3')-Ia	95.59	87.77	card		aminoglycoside
2045Bi2-018	14 hours	97b8e48b-26aa-4cea-97c4-82c1c8f7e3ae	35236	36045	+	APH(3'')-Ib	96.39	82.36	card		aminoglycoside
2045Bi2-018	14 hours	99063a73-ed06-4023-8a6e-507bfdd7f261	3644	4430	+	APH(3'')-Ib	97.64	95.16	card		aminoglycoside
2045Bi2-018	14 hours	99063a73-ed06-4023-8a6e-507bfdd7f261	4430	5268	+	APH(6)-Id	99.64	97.27	card	APH(6)-Id is an aminoglycoside phosphotransferase encoded by plasmids integrative conjugative elements and chromosomal genomic islands in K. pneumoniae Salmonella spp. E. coli Shigella flexneri Providencia alcalifaciens Pseudomonas spp. V. cholerae Edwardsiella tarda Pasteurella multocida and Aeromonas bestiarum	aminoglycoside
2045Bi2-018	14 hours	99063a73-ed06-4023-8a6e-507bfdd7f261	5603	6424	+	APH(3')-Ia	99.75	96.24	card	APH(3')-Ia is a transposon-encoded aminoglycoside phosphotransferase in E. coli and S. enterica. It is identical at the protein sequence to APH(3')-Ic an aminoglycoside phosphotransferase encoded by plasmids transposons and genomic islands in K. pneumoniae A. baumannii S. marcescens Corynebacterium spp. Photobacterium spp. and Citrobacter spp.	aminoglycoside
2045Bi2-018	14 hours	99063a73-ed06-4023-8a6e-507bfdd7f261	2668	3470	+	sul2	97.92	96.58	card		sulfonamide
2045Bi2-018	14 hours	9eee1d41-1d68-4010-b974-ee3dae0435aa	37600	38791	+	tet(H)	98.17	95.88	card	TetH is a tetracycline efflux protein expressed in Gram-negative bacteria (Actinobacillus Acinetobacter Gallibacterium Histophilus Mannheimia Moraxella Pasteurella and Psychrobacter). Its gene is linked to the resistance genes sul2 and strAB which confer resistance to sulfamethoxazole and streptomycin respectively.	tetracycline
2045Bi2-018	14 hours	aefd3813-f5f2-4594-8303-27264f7c12dc	3499	4284	+	APH(3'')-Ib	97.64	95.9	card		aminoglycoside
2045Bi2-018	14 hours	aefd3813-f5f2-4594-8303-27264f7c12dc	5457	6270	+	APH(3')-Ia	98.65	96	card		aminoglycoside
2045Bi2-018	14 hours	aefd3813-f5f2-4594-8303-27264f7c12dc	4284	5118	+	APH(6)-Id	99.16	96.79	card	APH(6)-Id is an aminoglycoside phosphotransferase encoded by plasmids integrative conjugative elements and chromosomal genomic islands in K. pneumoniae Salmonella spp. E. coli Shigella flexneri Providencia alcalifaciens Pseudomonas spp. V. cholerae Edwardsiella tarda Pasteurella multocida and Aeromonas bestiarum	aminoglycoside
2045Bi2-018	14 hours	aefd3813-f5f2-4594-8303-27264f7c12dc	2525	3329	+	sul2	98.16	96.34	card	Sul2 is a sulfonamide resistant dihydropteroate synthase of Gram-negative bacteria usually found on small plasmids.	sulfonamide
2045Bi2-018	14 hours	bde6329d-262d-4c15-aba5-7302f2dd83c0	6457	7255	+	sul2	96.45	90.58	card		sulfonamide
2045Bi2-018	14 hours	bde6329d-262d-4c15-aba5-7302f2dd83c0	8529	9340	+	APH(3')-Ia	98.77	94.53	card	APH(3')-Ia is a transposon-encoded aminoglycoside phosphotransferase in E. coli and S. enterica. It is identical at the protein sequence to APH(3')-Ic an aminoglycoside phosphotransferase encoded by plasmids transposons and genomic islands in K. pneumoniae A. baumannii S. marcescens Corynebacterium spp. Photobacterium spp. and Citrobacter spp.	aminoglycoside
2045Bi2-018	14 hours	d19ff501-20a7-45f1-ac22-9986e453e4de	45760	46947	+	tet(H)	98.25	95.12	card	TetH is a tetracycline efflux protein expressed in Gram-negative bacteria (Actinobacillus Acinetobacter Gallibacterium Histophilus Mannheimia Moraxella Pasteurella and Psychrobacter). Its gene is linked to the resistance genes sul2 and strAB which confer resistance to sulfamethoxazole and streptomycin respectively.	tetracycline
2045Bi2-018	14 hours	f3570db8-a934-4a9f-9f7d-b41e4de13dc4	3914	4729	-	APH(3'')-Ib	97.76	89.69	card		aminoglycoside
2045Bi2-018	14 hours	f3570db8-a934-4a9f-9f7d-b41e4de13dc4	3068	3914	-	APH(6)-Id	98.81	92.06	card		aminoglycoside
2045Bi2-018	14 hours	f3570db8-a934-4a9f-9f7d-b41e4de13dc4	1932	2738	-	APH(3')-Ia	98.41	95	card		aminoglycoside
2045Bi2-018	14 hours	f3570db8-a934-4a9f-9f7d-b41e4de13dc4	4896	5705	-	sul2	97.79	94.69	card	Sul2 is a sulfonamide resistant dihydropteroate synthase of Gram-negative bacteria usually found on small plasmids.	sulfonamide
2045Bi2-023	14 hours	0b65b58f-586b-4be0-8322-6acb8c79950c	2953	3765	-	sul2	98.77	96.6	card		sulfonamide
2045Bi2-023	14 hours	0b65b58f-586b-4be0-8322-6acb8c79950c	5485	6959	-	msrE	98.85	95.84	card	MsrE is an ABC-F subfamily protein expressed to Klebsiella pneumoniae that confers resistance to erythromycin and streptogramin B antibiotics. It is associated with plasmid DNA. It is also 100% identical to ABC-F type ribosomal protection protein Msr(E) which is in multiple species.	lincosamide;macrolide;oxazolidinone;phenicol;pleuromutilin;streptogramin;tetracycline
2045Bi2-023	14 hours	0b65b58f-586b-4be0-8322-6acb8c79950c	4547	5432	-	mphE	98.87	96.65	card	mphE is a macrolide phosphotransferase and resistance gene identified on a plasmid pRSB105	macrolide
2045Bi2-023	14 hours	1025f9e9-7c5f-4d89-9c65-d373ba840019	278	1091	+	sul2	99.26	97.44	card		sulfonamide
2045Bi2-023	14 hours	561d7d3e-5699-4663-bf42-04c6b2d67384	8826	9113	-	tet(34)	62.34	60.42	ncbi	oxytetracycline resistance phosphoribosyltransferase domain-containing protein Tet(34)	TETRACYCLINE
2045Bi2-023	14 hours	6959532e-a0b8-4520-840b-cba8ef9f91bc	208	1024	+	APH(3')-Ia	98.53	95.02	card	APH(3')-Ia is a transposon-encoded aminoglycoside phosphotransferase in E. coli and S. enterica. It is identical at the protein sequence to APH(3')-Ic an aminoglycoside phosphotransferase encoded by plasmids transposons and genomic islands in K. pneumoniae A. baumannii S. marcescens Corynebacterium spp. Photobacterium spp. and Citrobacter spp.	aminoglycoside
2045Bi2-023	14 hours	712dc05c-e5f0-4b2d-8b1b-9d3af88d5ce8	14650	15460	-	sul2	98.53	96.72	card	Sul2 is a sulfonamide resistant dihydropteroate synthase of Gram-negative bacteria usually found on small plasmids.	sulfonamide
2045Bi2-023	14 hours	712dc05c-e5f0-4b2d-8b1b-9d3af88d5ce8	17185	18641	-	msrE	98.31	95.61	card		lincosamide;macrolide;oxazolidinone;phenicol;pleuromutilin;streptogramin;tetracycline
2045Bi2-023	14 hours	712dc05c-e5f0-4b2d-8b1b-9d3af88d5ce8	16251	17130	-	mphE	99.1	98.54	card	mphE is a macrolide phosphotransferase and resistance gene identified on a plasmid pRSB105	macrolide
2045Bi2-023	14 hours	845bf4ec-955b-46c8-a60f-20b6b17916d4	5050	5867	-	sul2	98.53	95.42	card		sulfonamide
2045Bi2-023	14 hours	845bf4ec-955b-46c8-a60f-20b6b17916d4	6669	7543	-	mphE	98.64	97.41	card		macrolide
2045Bi2-023	14 hours	845bf4ec-955b-46c8-a60f-20b6b17916d4	7600	9062	-	msrE	97.76	95.59	card		lincosamide;macrolide;oxazolidinone;phenicol;pleuromutilin;streptogramin;tetracycline
2045Bi2-023	14 hours	96516b83-f175-4dac-ba8c-4b70b5288ce5	4260	5734	+	msrE	98.44	95.19	card		lincosamide;macrolide;oxazolidinone;phenicol;pleuromutilin;streptogramin;tetracycline
2045Bi2-023	14 hours	96516b83-f175-4dac-ba8c-4b70b5288ce5	5790	6656	+	mphE	97.18	94.95	card		macrolide
2045Bi2-023	14 hours	96516b83-f175-4dac-ba8c-4b70b5288ce5	7437	8245	+	sul2	97.92	94.19	card		sulfonamide
2045Bi2-023	14 hours	bed7d5a1-f699-4666-9c3a-5dc9de41a5a7	8546	8857	-	tet(34)	68.83	61.32	ncbi	oxytetracycline resistance phosphoribosyltransferase domain-containing protein Tet(34)	TETRACYCLINE
2045Bi2-023	14 hours	cd3903e3-1a3c-4665-a941-0bdd1499db8f	8699	10169	-	msrE	98.92	96.64	card		lincosamide;macrolide;oxazolidinone;phenicol;pleuromutilin;streptogramin;tetracycline
2045Bi2-023	14 hours	cd3903e3-1a3c-4665-a941-0bdd1499db8f	6156	6969	-	sul2	99.39	98.05	card	Sul2 is a sulfonamide resistant dihydropteroate synthase of Gram-negative bacteria usually found on small plasmids.	sulfonamide
2045Bi2-023	14 hours	cd3903e3-1a3c-4665-a941-0bdd1499db8f	7758	8645	-	mphE	99.32	96.76	card	mphE is a macrolide phosphotransferase and resistance gene identified on a plasmid pRSB105	macrolide
2045Bi2-023	14 hours	03615ebf-93c8-451f-be7f-847916d524ba	38333	39147	-	sul2	99.26	97.32	card		sulfonamide
2045Bi2-023	14 hours	03615ebf-93c8-451f-be7f-847916d524ba	40890	42353	-	msrE	98.78	97.1	card		lincosamide;macrolide;oxazolidinone;phenicol;pleuromutilin;streptogramin;tetracycline
2045Bi2-023	14 hours	03615ebf-93c8-451f-be7f-847916d524ba	39955	40836	-	mphE	98.87	96.64	card	mphE is a macrolide phosphotransferase and resistance gene identified on a plasmid pRSB105	macrolide
2045Bi2-023	14 hours	03615ebf-93c8-451f-be7f-847916d524ba	72003	72840	+	mphE	92.32	84.33	card	mphE is a macrolide phosphotransferase and resistance gene identified on a plasmid pRSB105	macrolide
2045Bi2-023	14 hours	03615ebf-93c8-451f-be7f-847916d524ba	70547	71945	+	msrE	93.77	88.67	card		lincosamide;macrolide;oxazolidinone;phenicol;pleuromutilin;streptogramin;tetracycline
2045Bi2-023	14 hours	14bae90f-2726-4a75-8d0c-0eae5c11951b	10612	11421	-	sul2	99.14	98.16	card		sulfonamide
2045Bi2-023	14 hours	23ee816d-9c77-4e09-9e05-af33abd18916	5305	6118	+	sul2	97.92	93.02	card		sulfonamide
2045Bi2-023	14 hours	23ee816d-9c77-4e09-9e05-af33abd18916	3630	4522	+	mphE	98.31	92.95	card		macrolide
2045Bi2-023	14 hours	23ee816d-9c77-4e09-9e05-af33abd18916	2113	3574	+	msrE	97.56	93.79	card		lincosamide;macrolide;oxazolidinone;phenicol;pleuromutilin;streptogramin;tetracycline
2045Bi2-023	14 hours	aa0844ce-4c42-4c28-b798-e3757e5e8496	196	1075	+	mphE	98.87	96.18	card	mphE is a macrolide phosphotransferase and resistance gene identified on a plasmid pRSB105	macrolide
2045Bi2-023	14 hours	aa0844ce-4c42-4c28-b798-e3757e5e8496	1868	2675	+	sul2	96.45	91.64	card	Sul2 is a sulfonamide resistant dihydropteroate synthase of Gram-negative bacteria usually found on small plasmids.	sulfonamide
2045Bi2-023	14 hours	d20ed293-fa00-41f6-b2d8-a1fa0c751b7e	11663	12415	-	mphE	84.52	96.17	card		macrolide
2045Bi2-023	14 hours	d20ed293-fa00-41f6-b2d8-a1fa0c751b7e	10065	10875	-	sul2	98.65	96.11	card	Sul2 is a sulfonamide resistant dihydropteroate synthase of Gram-negative bacteria usually found on small plasmids.	sulfonamide
2045Bi2-023	14 hours	ee86fb7a-23d1-4d8a-87ca-2a578e016959	3406	4296	+	mphE	99.1	96.44	card		macrolide
2045Bi2-023	14 hours	ee86fb7a-23d1-4d8a-87ca-2a578e016959	1875	3350	+	msrE	98.98	97.18	card		lincosamide;macrolide;oxazolidinone;phenicol;pleuromutilin;streptogramin;tetracycline
2045Bi2-023	14 hours	ee86fb7a-23d1-4d8a-87ca-2a578e016959	5088	5898	+	sul2	99.14	98.29	card	Sul2 is a sulfonamide resistant dihydropteroate synthase of Gram-negative bacteria usually found on small plasmids.	sulfonamide
2045Bi2-023	14 hours	083a1236-4fa5-4c62-9088-45fe6ba61389	1458	2338	+	mphE	98.87	97.53	card	mphE is a macrolide phosphotransferase and resistance gene identified on a plasmid pRSB105	macrolide
2045Bi2-023	14 hours	083a1236-4fa5-4c62-9088-45fe6ba61389	3136	3941	+	sul2	98.16	97.2	card		sulfonamide
2045Bi2-023	14 hours	083a1236-4fa5-4c62-9088-45fe6ba61389	1	1403	+	msrE	94.58	96.89	card		lincosamide;macrolide;oxazolidinone;phenicol;pleuromutilin;streptogramin;tetracycline
2045Bi2-023	14 hours	38814485-5921-4d20-a4b7-30fe67522ee8	10065	10874	-	sul2	98.28	94.54	card		sulfonamide
2045Bi2-023	14 hours	38814485-5921-4d20-a4b7-30fe67522ee8	11649	12539	-	mphE	99.32	96.66	card		macrolide
2045Bi2-023	14 hours	38814485-5921-4d20-a4b7-30fe67522ee8	12591	14050	-	msrE	98.64	97.43	card		lincosamide;macrolide;oxazolidinone;phenicol;pleuromutilin;streptogramin;tetracycline
2045Bi2-023	14 hours	75a818d0-e3c7-4c7e-9f21-6d8ed54ac534	9748	10540	-	sul2	95.96	89.59	card		sulfonamide
2045Bi2-023	14 hours	75a818d0-e3c7-4c7e-9f21-6d8ed54ac534	12263	13718	-	msrE	97.9	93.21	card		lincosamide;macrolide;oxazolidinone;phenicol;pleuromutilin;streptogramin;tetracycline
2045Bi2-023	14 hours	75a818d0-e3c7-4c7e-9f21-6d8ed54ac534	11322	12207	-	mphE	98.31	94.12	card	mphE is a macrolide phosphotransferase and resistance gene identified on a plasmid pRSB105	macrolide
2045Bi2-023	14 hours	a291181c-e879-47f2-9f6d-a232f17c3421	2609	3424	-	sul2	97.43	89.13	card		sulfonamide
2045Bi2-023	14 hours	a291181c-e879-47f2-9f6d-a232f17c3421	5130	6593	-	msrE	97.56	90.37	card		lincosamide;macrolide;oxazolidinone;phenicol;pleuromutilin;streptogramin;tetracycline
2045Bi2-023	14 hours	a291181c-e879-47f2-9f6d-a232f17c3421	4200	5051	-	mphE	93.67	86.8	card		macrolide
2045Bi2-023	14 hours	b3ba8788-8722-4677-adf4-6c7d893441db	9795	10604	+	sul2	96.45	89.25	card		sulfonamide
2045Bi2-023	14 hours	b3ba8788-8722-4677-adf4-6c7d893441db	6318	7767	+	msrE	97.02	91.77	card		lincosamide;macrolide;oxazolidinone;phenicol;pleuromutilin;streptogramin;tetracycline
2045Bi2-023	14 hours	b7510c35-a3d4-40e2-8bac-5835e77ed4be	6987	7812	-	sul2	98.77	93.54	card	Sul2 is a sulfonamide resistant dihydropteroate synthase of Gram-negative bacteria usually found on small plasmids.	sulfonamide
2045Bi2-023	14 hours	b7510c35-a3d4-40e2-8bac-5835e77ed4be	8596	9467	-	mphE	97.63	94.4	card	mphE is a macrolide phosphotransferase and resistance gene identified on a plasmid pRSB105	macrolide
2045Bi2-023	14 hours	b7510c35-a3d4-40e2-8bac-5835e77ed4be	9520	11005	-	msrE	98.92	94.87	card		lincosamide;macrolide;oxazolidinone;phenicol;pleuromutilin;streptogramin;tetracycline
2045Bi2-023	14 hours	d1dcc734-d6de-48f2-99ec-68637ce64f3d	20347	21811	-	msrE	97.09	91.26	card		lincosamide;macrolide;oxazolidinone;phenicol;pleuromutilin;streptogramin;tetracycline
2045Bi2-023	14 hours	d1dcc734-d6de-48f2-99ec-68637ce64f3d	17824	18614	-	sul2	95.34	88.9	card		sulfonamide
2045Bi2-023	14 hours	d1dcc734-d6de-48f2-99ec-68637ce64f3d	19399	20287	-	mphE	97.85	93.72	card		macrolide
2045Bi2-023	14 hours	396ceb76-f4c8-46c5-9e59-35031edabb05	1	675	+	sul2	81.99	97.93	card		sulfonamide
2045Bi2-023	14 hours	50f80bdc-3085-4946-b472-835a3ccae8c1	10698	11588	-	mphE	98.19	93.16	card		macrolide
2045Bi2-023	14 hours	50f80bdc-3085-4946-b472-835a3ccae8c1	9092	9901	-	sul2	98.16	93.94	card		sulfonamide
2045Bi2-023	14 hours	5c3e7e28-4b98-48c5-9012-49adbd1b37c0	8129	8930	+	sul2	97.43	95.49	card		sulfonamide
2045Bi2-023	14 hours	5c3e7e28-4b98-48c5-9012-49adbd1b37c0	6462	7337	+	mphE	98.31	95.73	card	mphE is a macrolide phosphotransferase and resistance gene identified on a plasmid pRSB105	macrolide
2045Bi2-023	14 hours	5c3e7e28-4b98-48c5-9012-49adbd1b37c0	4930	6406	+	msrE	99.59	98.18	card	MsrE is an ABC-F subfamily protein expressed to Klebsiella pneumoniae that confers resistance to erythromycin and streptogramin B antibiotics. It is associated with plasmid DNA. It is also 100% identical to ABC-F type ribosomal protection protein Msr(E) which is in multiple species.	lincosamide;macrolide;oxazolidinone;phenicol;pleuromutilin;streptogramin;tetracycline
2045Bi2-023	14 hours	87c70dc9-6cde-4e65-a2ae-d9d5d272ffb4	4578	5385	-	sul2	96.45	87.58	card		sulfonamide
2045Bi2-023	14 hours	87c70dc9-6cde-4e65-a2ae-d9d5d272ffb4	6170	7047	-	mphE	96.05	86.53	card		macrolide
2045Bi2-023	14 hours	a25d8b17-224d-423c-a575-baf8bab50ee0	1757	2555	+	sul2	96.69	91.97	card		sulfonamide
2045Bi2-023	14 hours	a25d8b17-224d-423c-a575-baf8bab50ee0	76	958	+	mphE	99.32	97.64	card	mphE is a macrolide phosphotransferase and resistance gene identified on a plasmid pRSB105	macrolide
2045Bi2-023	14 hours	bd2d76e8-2e14-428d-976a-d9b88bb4ed45	8635	9524	-	mphE	99.1	95.88	card		macrolide
2045Bi2-023	14 hours	bd2d76e8-2e14-428d-976a-d9b88bb4ed45	7027	7847	-	sul2	99.51	97.7	card		sulfonamide
2045Bi2-023	14 hours	bd2d76e8-2e14-428d-976a-d9b88bb4ed45	9581	11059	-	msrE	99.19	97.45	card		lincosamide;macrolide;oxazolidinone;phenicol;pleuromutilin;streptogramin;tetracycline
2045Bi2-023	14 hours	d42939e1-18c4-4b2b-bc09-43e7a050a2dc	2849	3657	-	sul2	97.67	93.96	card		sulfonamide
2045Bi2-023	14 hours	f1678fe5-f4ba-4872-b02f-7868d287bae3	27148	28027	-	mphE	98.76	97.08	card		macrolide
2045Bi2-023	14 hours	f1678fe5-f4ba-4872-b02f-7868d287bae3	28083	29553	-	msrE	98.78	96.04	card		lincosamide;macrolide;oxazolidinone;phenicol;pleuromutilin;streptogramin;tetracycline
2045Bi2-023	14 hours	f1678fe5-f4ba-4872-b02f-7868d287bae3	25557	26365	-	sul2	98.77	98.05	card	Sul2 is a sulfonamide resistant dihydropteroate synthase of Gram-negative bacteria usually found on small plasmids.	sulfonamide
2045Bi2-023	14 hours	1e57fe5c-a0f4-42c2-99a6-5264e94f8e6a	5533	5817	-	tet(34)	61.69	60	ncbi	oxytetracycline resistance phosphoribosyltransferase domain-containing protein Tet(34)	TETRACYCLINE
2045Bi2-023	14 hours	4126faed-7359-483e-8320-48e6c3975386	6123	6494	+	tet(34)	79.87	62.1	ncbi	oxytetracycline resistance phosphoribosyltransferase domain-containing protein Tet(34)	TETRACYCLINE
2045Bi2-023	14 hours	53fae5c0-718b-4106-a32c-cb203419a0b3	33103	33907	+	sul2	96.45	90.35	card		sulfonamide
2045Bi2-023	14 hours	53fae5c0-718b-4106-a32c-cb203419a0b3	31445	32319	+	mphE	97.63	94.53	card		macrolide
2045Bi2-023	14 hours	53fae5c0-718b-4106-a32c-cb203419a0b3	29925	31388	+	msrE	98.44	96.3	card		lincosamide;macrolide;oxazolidinone;phenicol;pleuromutilin;streptogramin;tetracycline
2045Bi2-023	14 hours	703c32fa-aba8-4033-a052-7d50a1908c17	12990	13325	-	tet(34)	73.38	61.95	ncbi	oxytetracycline resistance phosphoribosyltransferase domain-containing protein Tet(34)	TETRACYCLINE
2045Bi2-023	14 hours	bd6e4920-0b6d-402a-a990-a1b9ba1a4e0a	1046	2441	+	msrE	92.21	86.48	card		lincosamide;macrolide;oxazolidinone;phenicol;pleuromutilin;streptogramin;tetracycline
2045Bi2-023	14 hours	bd6e4920-0b6d-402a-a990-a1b9ba1a4e0a	2509	3397	+	mphE	97.63	91.76	card		macrolide
2045Bi2-023	14 hours	bd6e4920-0b6d-402a-a990-a1b9ba1a4e0a	4183	5019	+	sul2	95.83	82.43	card		sulfonamide
2045Bi2-023	14 hours	9de8562f-58a8-4d89-bd90-34f929334582	6068	7529	-	msrE	97.97	93.57	card		lincosamide;macrolide;oxazolidinone;phenicol;pleuromutilin;streptogramin;tetracycline
2045Bi2-023	14 hours	9de8562f-58a8-4d89-bd90-34f929334582	3551	4359	-	sul2	98.16	94.9	card	Sul2 is a sulfonamide resistant dihydropteroate synthase of Gram-negative bacteria usually found on small plasmids.	sulfonamide
2045Bi2-023	14 hours	9de8562f-58a8-4d89-bd90-34f929334582	5133	6012	-	mphE	97.63	92.45	card	mphE is a macrolide phosphotransferase and resistance gene identified on a plasmid pRSB105	macrolide
2045Bi2-023	14 hours	cb8d8357-8732-4be0-8be7-b34075a69619	7057	8525	-	msrE	98.64	97.31	card	MsrE is an ABC-F subfamily protein expressed to Klebsiella pneumoniae that confers resistance to erythromycin and streptogramin B antibiotics. It is associated with plasmid DNA. It is also 100% identical to ABC-F type ribosomal protection protein Msr(E) which is in multiple species.	lincosamide;macrolide;oxazolidinone;phenicol;pleuromutilin;streptogramin;tetracycline
2045Bi2-023	14 hours	cb8d8357-8732-4be0-8be7-b34075a69619	6107	7001	-	mphE	100	98.66	card	mphE is a macrolide phosphotransferase and resistance gene identified on a plasmid pRSB105	macrolide
2045Bi2-023	14 hours	cb8d8357-8732-4be0-8be7-b34075a69619	4502	5315	-	sul2	99.51	98.53	card	Sul2 is a sulfonamide resistant dihydropteroate synthase of Gram-negative bacteria usually found on small plasmids.	sulfonamide
2045Bi2-046	14 hours	07ffe649-e32a-4777-b703-b456ed6f9871	3928	4738	-	APH(3'')-Ib	99.5	96.56	card	APH(3'')-Ib is an aminoglycoside phosphotransferase encoded by plasmids transposons integrative conjugative elements and chromosomes in Enterobacteriaceae and Pseudomonas spp.	aminoglycoside
2045Bi2-046	14 hours	07ffe649-e32a-4777-b703-b456ed6f9871	3092	3928	-	APH(6)-Id	99.4	97.86	card		aminoglycoside
2045Bi2-046	14 hours	07ffe649-e32a-4777-b703-b456ed6f9871	1941	2756	-	APH(3')-Ia	99.39	97.56	card		aminoglycoside
2045Bi2-046	14 hours	1392a569-d436-4ae5-86b6-4fa8475b0509	7376	8565	+	tet(H)	97.84	95.11	card	TetH is a tetracycline efflux protein expressed in Gram-negative bacteria (Actinobacillus Acinetobacter Gallibacterium Histophilus Mannheimia Moraxella Pasteurella and Psychrobacter). Its gene is linked to the resistance genes sul2 and strAB which confer resistance to sulfamethoxazole and streptomycin respectively.	tetracycline
2045Bi2-046	14 hours	3d868e46-0acd-4ab7-80ae-956be27b2b89	11002	11496	-	sul2	60.89	71.93	ncbi	sulfonamide-resistant dihydropteroate synthase Sul2	SULFONAMIDE
2045Bi2-046	14 hours	3d868e46-0acd-4ab7-80ae-956be27b2b89	8066	8870	-	APH(3')-Ia	97.92	93.8	card		aminoglycoside
2045Bi2-046	14 hours	3d868e46-0acd-4ab7-80ae-956be27b2b89	10031	10831	-	APH(3'')-Ib	97.51	90.5	card		aminoglycoside
2045Bi2-046	14 hours	3d868e46-0acd-4ab7-80ae-956be27b2b89	9196	10031	-	APH(6)-Id	98.69	94.45	card		aminoglycoside
2045Bi2-046	14 hours	e5f636a1-3000-4865-ab83-a26163317bdd	94	901	+	sul2	99.02	98.41	card	Sul2 is a sulfonamide resistant dihydropteroate synthase of Gram-negative bacteria usually found on small plasmids.	sulfonamide
2045Bi2-046	14 hours	e5f636a1-3000-4865-ab83-a26163317bdd	1067	1867	+	APH(3'')-Ib	98.76	96.3	card		aminoglycoside
2045Bi2-046	14 hours	e5f636a1-3000-4865-ab83-a26163317bdd	1866	2696	+	APH(6)-Id	98.45	95.01	card		aminoglycoside
2045Bi2-046	14 hours	e5f636a1-3000-4865-ab83-a26163317bdd	3035	3842	+	APH(3')-Ia	98.04	94.9	card		aminoglycoside
2045Bi2-046	14 hours	f85cf05d-9175-4cc2-bf5d-4a71eb73c160	2014	2814	+	sul2	97.06	93.7	card		sulfonamide
2045Bi2-046	14 hours	f85cf05d-9175-4cc2-bf5d-4a71eb73c160	2983	3783	+	APH(3'')-Ib	98.76	95.81	card	APH(3'')-Ib is an aminoglycoside phosphotransferase encoded by plasmids transposons integrative conjugative elements and chromosomes in Enterobacteriaceae and Pseudomonas spp.	aminoglycoside
2045Bi2-046	14 hours	f85cf05d-9175-4cc2-bf5d-4a71eb73c160	3783	4620	+	APH(6)-Id	99.4	97.38	card		aminoglycoside
2045Bi2-046	14 hours	f85cf05d-9175-4cc2-bf5d-4a71eb73c160	4960	5771	+	APH(3')-Ia	99.39	96.94	card	APH(3')-Ia is a transposon-encoded aminoglycoside phosphotransferase in E. coli and S. enterica. It is identical at the protein sequence to APH(3')-Ic an aminoglycoside phosphotransferase encoded by plasmids transposons and genomic islands in K. pneumoniae A. baumannii S. marcescens Corynebacterium spp. Photobacterium spp. and Citrobacter spp.	aminoglycoside
2045Bi2-046	14 hours	a7b58aa5-9096-41b9-a8ba-7ba46701840c	33374	34568	+	tet(H)	99	97.6	card	TetH is a tetracycline efflux protein expressed in Gram-negative bacteria (Actinobacillus Acinetobacter Gallibacterium Histophilus Mannheimia Moraxella Pasteurella and Psychrobacter). Its gene is linked to the resistance genes sul2 and strAB which confer resistance to sulfamethoxazole and streptomycin respectively.	tetracycline
2045Bi2-046	14 hours	e86f49f9-09ff-4c6b-b601-467ba382355e	53914	54718	-	APH(3')-Ia	98.28	93.77	card	APH(3')-Ia is a transposon-encoded aminoglycoside phosphotransferase in E. coli and S. enterica. It is identical at the protein sequence to APH(3')-Ic an aminoglycoside phosphotransferase encoded by plasmids transposons and genomic islands in K. pneumoniae A. baumannii S. marcescens Corynebacterium spp. Photobacterium spp. and Citrobacter spp.	aminoglycoside
2045Bi2-046	14 hours	e86f49f9-09ff-4c6b-b601-467ba382355e	55038	55867	-	APH(6)-Id	98.45	95.97	card	APH(6)-Id is an aminoglycoside phosphotransferase encoded by plasmids integrative conjugative elements and chromosomal genomic islands in K. pneumoniae Salmonella spp. E. coli Shigella flexneri Providencia alcalifaciens Pseudomonas spp. V. cholerae Edwardsiella tarda Pasteurella multocida and Aeromonas bestiarum	aminoglycoside
2045Bi2-046	14 hours	e86f49f9-09ff-4c6b-b601-467ba382355e	55867	56663	-	APH(3'')-Ib	98.13	94.83	card	APH(3'')-Ib is an aminoglycoside phosphotransferase encoded by plasmids transposons integrative conjugative elements and chromosomes in Enterobacteriaceae and Pseudomonas spp.	aminoglycoside
2045Bi2-046	14 hours	e86f49f9-09ff-4c6b-b601-467ba382355e	56832	57632	-	sul2	97.3	94.05	card		sulfonamide
2045Bi2-053	14 hours	c2c3df7f-bad4-437e-adcc-271e72b2ae7f	3762	4572	-	APH(3')-Ia	99.39	97.92	card	APH(3')-Ia is a transposon-encoded aminoglycoside phosphotransferase in E. coli and S. enterica. It is identical at the protein sequence to APH(3')-Ic an aminoglycoside phosphotransferase encoded by plasmids transposons and genomic islands in K. pneumoniae A. baumannii S. marcescens Corynebacterium spp. Photobacterium spp. and Citrobacter spp.	aminoglycoside
2045Bi2-053	14 hours	c2c3df7f-bad4-437e-adcc-271e72b2ae7f	6711	7516	-	sul2	98.77	98.04	card	Sul2 is a sulfonamide resistant dihydropteroate synthase of Gram-negative bacteria usually found on small plasmids.	sulfonamide
2045Bi2-053	14 hours	c2c3df7f-bad4-437e-adcc-271e72b2ae7f	5745	6549	-	APH(3'')-Ib	99.38	97.28	card		aminoglycoside
2045Bi2-053	14 hours	c2c3df7f-bad4-437e-adcc-271e72b2ae7f	4910	5745	-	APH(6)-Id	99.16	96.68	card		aminoglycoside
2045Bi2-053	14 hours	d6003779-8f74-43ff-a6e4-7b38436fd339	4417	5218	-	APH(3'')-Ib	98.76	96.8	card	APH(3'')-Ib is an aminoglycoside phosphotransferase encoded by plasmids transposons integrative conjugative elements and chromosomes in Enterobacteriaceae and Pseudomonas spp.	aminoglycoside
2045Bi2-053	14 hours	d6003779-8f74-43ff-a6e4-7b38436fd339	3606	4417	-	APH(6)-Id	95.94	96.58	card	APH(6)-Id is an aminoglycoside phosphotransferase encoded by plasmids integrative conjugative elements and chromosomal genomic islands in K. pneumoniae Salmonella spp. E. coli Shigella flexneri Providencia alcalifaciens Pseudomonas spp. V. cholerae Edwardsiella tarda Pasteurella multocida and Aeromonas bestiarum	aminoglycoside
2045Bi2-053	14 hours	d6003779-8f74-43ff-a6e4-7b38436fd339	7545	8336	+	APH(3')-Ia	95.59	88.46	card	APH(3')-Ia is a transposon-encoded aminoglycoside phosphotransferase in E. coli and S. enterica. It is identical at the protein sequence to APH(3')-Ic an aminoglycoside phosphotransferase encoded by plasmids transposons and genomic islands in K. pneumoniae A. baumannii S. marcescens Corynebacterium spp. Photobacterium spp. and Citrobacter spp.	aminoglycoside
2045Bi2-053	14 hours	d6003779-8f74-43ff-a6e4-7b38436fd339	2434	3246	-	APH(3')-Ia	99.26	97.44	card	APH(3')-Ia is a transposon-encoded aminoglycoside phosphotransferase in E. coli and S. enterica. It is identical at the protein sequence to APH(3')-Ic an aminoglycoside phosphotransferase encoded by plasmids transposons and genomic islands in K. pneumoniae A. baumannii S. marcescens Corynebacterium spp. Photobacterium spp. and Citrobacter spp.	aminoglycoside
2045Bi2-053	14 hours	fefc7f90-f5f3-426b-928e-5e609d733a58	3632	4381	-	APH(3'')-Ib	92.29	93.38	card		aminoglycoside
2045Bi2-053	14 hours	fefc7f90-f5f3-426b-928e-5e609d733a58	2804	3632	-	APH(6)-Id	97.73	93.04	card		aminoglycoside
2045Bi2-053	14 hours	fefc7f90-f5f3-426b-928e-5e609d733a58	1667	2477	-	APH(3')-Ia	98.41	92.72	card	APH(3')-Ia is a transposon-encoded aminoglycoside phosphotransferase in E. coli and S. enterica. It is identical at the protein sequence to APH(3')-Ic an aminoglycoside phosphotransferase encoded by plasmids transposons and genomic islands in K. pneumoniae A. baumannii S. marcescens Corynebacterium spp. Photobacterium spp. and Citrobacter spp.	aminoglycoside
2045Bi2-053	14 hours	89d4c902-f797-47ca-aa51-6bb7c57c46c8	391	1223	+	APH(6)-Id	98.81	97.39	card		aminoglycoside
2045Bi2-053	14 hours	89d4c902-f797-47ca-aa51-6bb7c57c46c8	1558	2365	+	APH(3')-Ia	98.77	96.94	card	APH(3')-Ia is a transposon-encoded aminoglycoside phosphotransferase in E. coli and S. enterica. It is identical at the protein sequence to APH(3')-Ic an aminoglycoside phosphotransferase encoded by plasmids transposons and genomic islands in K. pneumoniae A. baumannii S. marcescens Corynebacterium spp. Photobacterium spp. and Citrobacter spp.	aminoglycoside
2045Bi2-053	14 hours	cc957993-557e-4267-98e5-2eb293d0844f	3346	4158	+	APH(3')-Ia	97.18	89.46	card		aminoglycoside
2045Bi2-053	14 hours	cc957993-557e-4267-98e5-2eb293d0844f	1472	2194	+	APH(3'')-Ib	87.81	86.11	card		aminoglycoside
2045Bi2-053	14 hours	cc957993-557e-4267-98e5-2eb293d0844f	481	1248	+	sul2	92.65	85.24	card		sulfonamide
2045Bi2-053	14 hours	cc957993-557e-4267-98e5-2eb293d0844f	2194	3016	+	APH(6)-Id	96.89	90.32	card		aminoglycoside
2045Bi2-053	14 hours	ca8d69cd-b390-4535-946c-e25f8f85a003	2807	3609	-	sul2	96.69	92.6	card		sulfonamide
2045Bi2-053	14 hours	5206ef89-102d-4b36-9cc5-9594ef3f6b43	14030	14827	-	APH(3'')-Ib	99	97.15	card	APH(3'')-Ib is an aminoglycoside phosphotransferase encoded by plasmids transposons integrative conjugative elements and chromosomes in Enterobacteriaceae and Pseudomonas spp.	aminoglycoside
2045Bi2-053	14 hours	5206ef89-102d-4b36-9cc5-9594ef3f6b43	12042	12865	-	APH(3')-Ia	99.26	93.13	card		aminoglycoside
2045Bi2-053	14 hours	5206ef89-102d-4b36-9cc5-9594ef3f6b43	14992	15799	-	sul2	98.77	96.21	card	Sul2 is a sulfonamide resistant dihydropteroate synthase of Gram-negative bacteria usually found on small plasmids.	sulfonamide
2045Bi2-053	14 hours	5206ef89-102d-4b36-9cc5-9594ef3f6b43	13197	14030	-	APH(6)-Id	99.04	95.96	card	APH(6)-Id is an aminoglycoside phosphotransferase encoded by plasmids integrative conjugative elements and chromosomal genomic islands in K. pneumoniae Salmonella spp. E. coli Shigella flexneri Providencia alcalifaciens Pseudomonas spp. V. cholerae Edwardsiella tarda Pasteurella multocida and Aeromonas bestiarum	aminoglycoside
2045Bi2-055	14 hours	e356fa24-a4f5-4304-a7da-6458edd21c4d	14352	15229	-	mphE	96.95	91.95	card		macrolide
2045Bi2-055	14 hours	e356fa24-a4f5-4304-a7da-6458edd21c4d	12759	13565	-	sul2	98.04	96.72	card	Sul2 is a sulfonamide resistant dihydropteroate synthase of Gram-negative bacteria usually found on small plasmids.	sulfonamide
2045Bi2-055	14 hours	e356fa24-a4f5-4304-a7da-6458edd21c4d	15295	16767	-	msrE	98.44	94.25	card		lincosamide;macrolide;oxazolidinone;phenicol;pleuromutilin;streptogramin;tetracycline
2045Bi2-055	14 hours	7e25cb30-6168-4d1a-b1d9-3c8680ec4467	19040	19856	-	mphE	90.06	85	card		macrolide
2045Bi2-055	14 hours	7e25cb30-6168-4d1a-b1d9-3c8680ec4467	17445	18242	-	sul2	96.81	91.87	card		sulfonamide
2045Bi2-055	14 hours	7e25cb30-6168-4d1a-b1d9-3c8680ec4467	19953	21406	-	msrE	95.33	84.32	card		lincosamide;macrolide;oxazolidinone;phenicol;pleuromutilin;streptogramin;tetracycline
2045Bi2-067	14 hours	0162d0e6-f659-4dbe-aeaf-06584a0b850b	8841	9725	-	mphE	99.32	97.75	card	mphE is a macrolide phosphotransferase and resistance gene identified on a plasmid pRSB105	macrolide
2045Bi2-067	14 hours	0162d0e6-f659-4dbe-aeaf-06584a0b850b	7237	8047	-	sul2	99.26	98.53	card	Sul2 is a sulfonamide resistant dihydropteroate synthase of Gram-negative bacteria usually found on small plasmids.	sulfonamide
2045Bi2-067	14 hours	0b4ab1b5-5588-4d47-9483-e81995a3050a	12405	12839	+	tet(34)	94.16	61.38	ncbi	oxytetracycline resistance phosphoribosyltransferase domain-containing protein Tet(34)	TETRACYCLINE
2045Bi2-067	14 hours	3c8184ea-36fe-4c57-956d-7b9433cf7f3a	4360	4755	+	tet(34)	85.71	60.61	ncbi	oxytetracycline resistance phosphoribosyltransferase domain-containing protein Tet(34)	TETRACYCLINE
2045Bi2-067	14 hours	5ade6ef3-31f2-4d4e-ad60-3a016ed654f8	3488	4364	+	mphE	98.98	98.08	card	mphE is a macrolide phosphotransferase and resistance gene identified on a plasmid pRSB105	macrolide
2045Bi2-067	14 hours	5ade6ef3-31f2-4d4e-ad60-3a016ed654f8	1973	3435	+	msrE	98.51	96.83	card		lincosamide;macrolide;oxazolidinone;phenicol;pleuromutilin;streptogramin;tetracycline
2045Bi2-067	14 hours	5ade6ef3-31f2-4d4e-ad60-3a016ed654f8	5157	5979	+	sul2	99.88	97.45	card		sulfonamide
2045Bi2-067	14 hours	5c1f0af7-c08e-484b-905a-a80c8e1369b6	14390	14728	-	tet(34)	73.38	61.06	ncbi	oxytetracycline resistance phosphoribosyltransferase domain-containing protein Tet(34)	TETRACYCLINE
2045Bi2-067	14 hours	5dda60dd-7da8-441e-b102-db8af0f2989d	14386	14682	+	tet(34)	64.94	60	ncbi	oxytetracycline resistance phosphoribosyltransferase domain-containing protein Tet(34)	TETRACYCLINE
2045Bi2-067	14 hours	62f1041c-f743-464f-9734-da3c6f579995	12774	13650	-	mphE	98.64	97.19	card		macrolide
2045Bi2-067	14 hours	62f1041c-f743-464f-9734-da3c6f579995	13706	15186	-	msrE	99.25	97.65	card		lincosamide;macrolide;oxazolidinone;phenicol;pleuromutilin;streptogramin;tetracycline
2045Bi2-067	14 hours	62f1041c-f743-464f-9734-da3c6f579995	11181	11984	-	sul2	98.28	97.07	card	Sul2 is a sulfonamide resistant dihydropteroate synthase of Gram-negative bacteria usually found on small plasmids.	sulfonamide
2045Bi2-067	14 hours	6cc8cf7d-b42a-4cb6-8efd-4cdb6f0789e1	8003	8804	-	sul2	97.92	94.02	card	Sul2 is a sulfonamide resistant dihydropteroate synthase of Gram-negative bacteria usually found on small plasmids.	sulfonamide
2045Bi2-067	14 hours	6cc8cf7d-b42a-4cb6-8efd-4cdb6f0789e1	10526	11998	-	msrE	99.53	99.05	card		lincosamide;macrolide;oxazolidinone;phenicol;pleuromutilin;streptogramin;tetracycline
2045Bi2-067	14 hours	6cc8cf7d-b42a-4cb6-8efd-4cdb6f0789e1	9587	10466	-	mphE	99.21	97.97	card		macrolide
2045Bi2-067	14 hours	89262e69-3263-49b6-951d-066aacacd72d	51194	52010	-	sul2	99.51	98.42	card		sulfonamide
2045Bi2-067	14 hours	89262e69-3263-49b6-951d-066aacacd72d	53716	55175	-	msrE	98.31	95.83	card		lincosamide;macrolide;oxazolidinone;phenicol;pleuromutilin;streptogramin;tetracycline
2045Bi2-067	14 hours	89262e69-3263-49b6-951d-066aacacd72d	52789	53660	-	mphE	98.08	95.61	card	mphE is a macrolide phosphotransferase and resistance gene identified on a plasmid pRSB105	macrolide
2045Bi2-067	14 hours	95bb57bf-261c-4d54-a52f-efe876862ffa	13768	14649	-	mphE	99.21	97.64	card	mphE is a macrolide phosphotransferase and resistance gene identified on a plasmid pRSB105	macrolide
2045Bi2-067	14 hours	95bb57bf-261c-4d54-a52f-efe876862ffa	12169	12977	-	sul2	98.77	96.57	card		sulfonamide
2045Bi2-067	14 hours	95bb57bf-261c-4d54-a52f-efe876862ffa	14705	16173	-	msrE	99.25	98.78	card		lincosamide;macrolide;oxazolidinone;phenicol;pleuromutilin;streptogramin;tetracycline
2045Bi2-067	14 hours	988c92eb-df15-471c-8f86-bfab14362ba6	1115	1933	+	sul2	99.39	97.33	card		sulfonamide
2045Bi2-067	14 hours	c1b03368-6924-4121-8c32-78bc75c1431d	8197	9077	+	mphE	98.31	95.65	card	mphE is a macrolide phosphotransferase and resistance gene identified on a plasmid pRSB105	macrolide
2045Bi2-067	14 hours	c1b03368-6924-4121-8c32-78bc75c1431d	9864	10659	+	sul2	96.57	94.42	card		sulfonamide
2045Bi2-067	14 hours	c1b03368-6924-4121-8c32-78bc75c1431d	6688	8147	+	msrE	98.51	96.63	card		lincosamide;macrolide;oxazolidinone;phenicol;pleuromutilin;streptogramin;tetracycline
2045Bi2-067	14 hours	d69e70bf-60f4-4493-b48e-5cf883377ba1	9996	10307	-	tet(34)	67.53	61.54	ncbi	oxytetracycline resistance phosphoribosyltransferase domain-containing protein Tet(34)	TETRACYCLINE
2045Bi2-067	14 hours	e2061d3e-4f2b-4f35-987e-fd4c8ab8714f	1613	2020	+	tet(34)	88.31	61.76	ncbi	oxytetracycline resistance phosphoribosyltransferase domain-containing protein Tet(34)	TETRACYCLINE
2045Bi2-067	14 hours	0750b256-116e-4d63-a731-e97afd452163	4640	5407	-	sul2	93.38	88.29	card		sulfonamide
2045Bi2-067	14 hours	5738d53d-e359-46e9-8564-de6d58a796e3	7432	8909	-	msrE	97.76	91.66	card		lincosamide;macrolide;oxazolidinone;phenicol;pleuromutilin;streptogramin;tetracycline
2045Bi2-067	14 hours	5738d53d-e359-46e9-8564-de6d58a796e3	4910	5717	-	sul2	98.9	97.67	card	Sul2 is a sulfonamide resistant dihydropteroate synthase of Gram-negative bacteria usually found on small plasmids.	sulfonamide
2045Bi2-067	14 hours	5738d53d-e359-46e9-8564-de6d58a796e3	6509	7375	-	mphE	97.4	94.61	card		macrolide
2045Bi2-067	14 hours	5cdb0645-4ab8-4185-a065-2f07348315a7	23722	25186	+	msrE	98.71	95.69	card		lincosamide;macrolide;oxazolidinone;phenicol;pleuromutilin;streptogramin;tetracycline
2045Bi2-067	14 hours	5cdb0645-4ab8-4185-a065-2f07348315a7	25244	26133	+	mphE	98.08	93.28	card		macrolide
2045Bi2-067	14 hours	5cdb0645-4ab8-4185-a065-2f07348315a7	26927	27740	+	sul2	98.53	95.88	card	Sul2 is a sulfonamide resistant dihydropteroate synthase of Gram-negative bacteria usually found on small plasmids.	sulfonamide
2045Bi2-067	14 hours	7727123e-3838-4ef4-949e-7e1f1ef0ff59	6242	7115	+	mphE	98.19	96.07	card	mphE is a macrolide phosphotransferase and resistance gene identified on a plasmid pRSB105	macrolide
2045Bi2-067	14 hours	7727123e-3838-4ef4-949e-7e1f1ef0ff59	4729	6186	+	msrE	98.51	96.49	card		lincosamide;macrolide;oxazolidinone;phenicol;pleuromutilin;streptogramin;tetracycline
2045Bi2-067	14 hours	7727123e-3838-4ef4-949e-7e1f1ef0ff59	7903	8713	+	sul2	98.77	97.07	card	Sul2 is a sulfonamide resistant dihydropteroate synthase of Gram-negative bacteria usually found on small plasmids.	sulfonamide
2045Bi2-067	14 hours	b98d72cd-0e32-42d6-8e31-4bbe8150b4cf	17905	18666	-	sul2	92.4	94.94	card		sulfonamide
2045Bi2-067	14 hours	0c899259-6dd9-450f-ac68-0a411e70d1cf	4887	5773	-	mphE	99.44	97.76	card	mphE is a macrolide phosphotransferase and resistance gene identified on a plasmid pRSB105	macrolide
2045Bi2-067	14 hours	0c899259-6dd9-450f-ac68-0a411e70d1cf	3291	4101	-	sul2	99.14	97.92	card	Sul2 is a sulfonamide resistant dihydropteroate synthase of Gram-negative bacteria usually found on small plasmids.	sulfonamide
2045Bi2-067	14 hours	10fa217a-95dd-45bc-98eb-ef577a97122a	11351	12813	-	msrE	98.1	96.24	card		lincosamide;macrolide;oxazolidinone;phenicol;pleuromutilin;streptogramin;tetracycline
2045Bi2-067	14 hours	10fa217a-95dd-45bc-98eb-ef577a97122a	10409	11294	-	mphE	99.32	97.76	card	mphE is a macrolide phosphotransferase and resistance gene identified on a plasmid pRSB105	macrolide
2045Bi2-067	14 hours	10fa217a-95dd-45bc-98eb-ef577a97122a	8808	9615	-	sul2	98.65	96.46	card	Sul2 is a sulfonamide resistant dihydropteroate synthase of Gram-negative bacteria usually found on small plasmids.	sulfonamide
2045Bi2-067	14 hours	35f35f41-00ce-4dbb-bf0d-5c9c84a65228	12899	14382	-	msrE	98.71	95.14	card		lincosamide;macrolide;oxazolidinone;phenicol;pleuromutilin;streptogramin;tetracycline
2045Bi2-067	14 hours	35f35f41-00ce-4dbb-bf0d-5c9c84a65228	11963	12843	-	mphE	98.98	97.75	card	mphE is a macrolide phosphotransferase and resistance gene identified on a plasmid pRSB105	macrolide
2045Bi2-067	14 hours	35f35f41-00ce-4dbb-bf0d-5c9c84a65228	10350	11164	-	sul2	98.65	96.36	card		sulfonamide
2045Bi2-067	14 hours	512c7aa0-7947-4794-86a6-16cee19e7c84	4609	5298	-	sul2	84.31	96.45	card	Sul2 is a sulfonamide resistant dihydropteroate synthase of Gram-negative bacteria usually found on small plasmids.	sulfonamide
2045Bi2-067	14 hours	57ab405a-8b32-4f6d-bc47-66e7cf4a4fbc	7926	8740	+	sul2	99.75	99.14	card	Sul2 is a sulfonamide resistant dihydropteroate synthase of Gram-negative bacteria usually found on small plasmids.	sulfonamide
2045Bi2-067	14 hours	57ab405a-8b32-4f6d-bc47-66e7cf4a4fbc	6270	7143	+	mphE	98.64	96.61	card	mphE is a macrolide phosphotransferase and resistance gene identified on a plasmid pRSB105	macrolide
2045Bi2-067	14 hours	57ab405a-8b32-4f6d-bc47-66e7cf4a4fbc	4756	6215	+	msrE	98.78	97.02	card		lincosamide;macrolide;oxazolidinone;phenicol;pleuromutilin;streptogramin;tetracycline
2045Bi2-067	14 hours	6323cac9-2dcc-430a-9cc4-0fdac546e0fe	13670	14447	-	sul2	94.12	88.38	card		sulfonamide
2045Bi2-067	14 hours	9b61a623-802c-4646-a0d3-9b07398440f0	27371	28179	-	sul2	98.77	97.44	card	Sul2 is a sulfonamide resistant dihydropteroate synthase of Gram-negative bacteria usually found on small plasmids.	sulfonamide
2045Bi2-067	14 hours	9b61a623-802c-4646-a0d3-9b07398440f0	28961	29844	-	mphE	99.44	98.2	card	mphE is a macrolide phosphotransferase and resistance gene identified on a plasmid pRSB105	macrolide
2045Bi2-067	14 hours	9b61a623-802c-4646-a0d3-9b07398440f0	27371	28179	-	sul2	98.77	97.44	card	Sul2 is a sulfonamide resistant dihydropteroate synthase of Gram-negative bacteria usually found on small plasmids.	sulfonamide
2045Bi2-067	14 hours	c9a9334c-1525-424e-a049-98b457b59a75	77	960	+	mphE	99.1	96.75	card		macrolide
2045Bi2-067	14 hours	c9a9334c-1525-424e-a049-98b457b59a75	1751	2559	+	sul2	98.16	95.75	card	Sul2 is a sulfonamide resistant dihydropteroate synthase of Gram-negative bacteria usually found on small plasmids.	sulfonamide
2045Bi2-067	14 hours	cadd07de-7c2e-4cdf-8e28-a7805a1b7a6e	6327	7126	-	sul2	98.04	97.18	card	Sul2 is a sulfonamide resistant dihydropteroate synthase of Gram-negative bacteria usually found on small plasmids.	sulfonamide
2045Bi2-067	14 hours	cadd07de-7c2e-4cdf-8e28-a7805a1b7a6e	7919	8803	-	mphE	99.66	98.87	card	mphE is a macrolide phosphotransferase and resistance gene identified on a plasmid pRSB105	macrolide
2045Bi2-067	14 hours	cadd07de-7c2e-4cdf-8e28-a7805a1b7a6e	8860	10329	-	msrE	98.98	97.37	card	MsrE is an ABC-F subfamily protein expressed to Klebsiella pneumoniae that confers resistance to erythromycin and streptogramin B antibiotics. It is associated with plasmid DNA. It is also 100% identical to ABC-F type ribosomal protection protein Msr(E) which is in multiple species.	lincosamide;macrolide;oxazolidinone;phenicol;pleuromutilin;streptogramin;tetracycline
2045Bi2-067	14 hours	da597726-6da9-4a54-b522-dc5986cf2d25	48601	49443	-	mphE	94.12	87.71	card		macrolide
2045Bi2-067	14 hours	da597726-6da9-4a54-b522-dc5986cf2d25	47007	47815	-	sul2	98.77	96.46	card	Sul2 is a sulfonamide resistant dihydropteroate synthase of Gram-negative bacteria usually found on small plasmids.	sulfonamide
2045Bi2-067	14 hours	02d11252-fde2-44ff-9667-b132edded6f9	35005	35810	+	sul2	98.16	95.86	card	Sul2 is a sulfonamide resistant dihydropteroate synthase of Gram-negative bacteria usually found on small plasmids.	sulfonamide
2045Bi2-067	14 hours	02d11252-fde2-44ff-9667-b132edded6f9	33323	34208	+	mphE	98.87	97.1	card		macrolide
2045Bi2-067	14 hours	02d11252-fde2-44ff-9667-b132edded6f9	31800	33268	+	msrE	98.98	96.97	card	MsrE is an ABC-F subfamily protein expressed to Klebsiella pneumoniae that confers resistance to erythromycin and streptogramin B antibiotics. It is associated with plasmid DNA. It is also 100% identical to ABC-F type ribosomal protection protein Msr(E) which is in multiple species.	lincosamide;macrolide;oxazolidinone;phenicol;pleuromutilin;streptogramin;tetracycline
2045Bi2-067	14 hours	1d945828-b552-4e74-a8fa-5fec782dbef1	7583	8396	+	sul2	99.39	97.68	card	Sul2 is a sulfonamide resistant dihydropteroate synthase of Gram-negative bacteria usually found on small plasmids.	sulfonamide
2045Bi2-067	14 hours	1d945828-b552-4e74-a8fa-5fec782dbef1	4389	5849	+	msrE	98.58	97.57	card		lincosamide;macrolide;oxazolidinone;phenicol;pleuromutilin;streptogramin;tetracycline
2045Bi2-067	14 hours	1d945828-b552-4e74-a8fa-5fec782dbef1	5905	6792	+	mphE	99.32	97.54	card		macrolide
2045Bi2-067	14 hours	2fc58027-2ec3-4edc-be6e-7c3fd372660b	19264	20734	-	msrE	98.71	94.9	card	MsrE is an ABC-F subfamily protein expressed to Klebsiella pneumoniae that confers resistance to erythromycin and streptogramin B antibiotics. It is associated with plasmid DNA. It is also 100% identical to ABC-F type ribosomal protection protein Msr(E) which is in multiple species.	lincosamide;macrolide;oxazolidinone;phenicol;pleuromutilin;streptogramin;tetracycline
2045Bi2-067	14 hours	2fc58027-2ec3-4edc-be6e-7c3fd372660b	16736	17549	-	sul2	97.18	89.96	card		sulfonamide
2045Bi2-067	14 hours	2fc58027-2ec3-4edc-be6e-7c3fd372660b	18325	19205	-	mphE	98.19	94.86	card		macrolide
2045Bi2-067	14 hours	35dd80ee-4acc-4a8c-b59c-0bb16a52b47c	16313	17189	+	mphE	98.53	96.52	card		macrolide
2045Bi2-067	14 hours	35dd80ee-4acc-4a8c-b59c-0bb16a52b47c	17967	18763	+	sul2	97.06	96.66	card	Sul2 is a sulfonamide resistant dihydropteroate synthase of Gram-negative bacteria usually found on small plasmids.	sulfonamide
2045Bi2-067	14 hours	35dd80ee-4acc-4a8c-b59c-0bb16a52b47c	14797	16260	+	msrE	98.64	97.03	card	MsrE is an ABC-F subfamily protein expressed to Klebsiella pneumoniae that confers resistance to erythromycin and streptogramin B antibiotics. It is associated with plasmid DNA. It is also 100% identical to ABC-F type ribosomal protection protein Msr(E) which is in multiple species.	lincosamide;macrolide;oxazolidinone;phenicol;pleuromutilin;streptogramin;tetracycline
2045Bi2-067	14 hours	3b9e356d-b68d-4515-98dc-113f45d68eb8	856	1640	+	sul2	94.61	86.37	card		sulfonamide
2045Bi2-067	14 hours	3f21a522-b913-4415-b230-128eaa303636	5051	6519	+	msrE	99.25	98.04	card	MsrE is an ABC-F subfamily protein expressed to Klebsiella pneumoniae that confers resistance to erythromycin and streptogramin B antibiotics. It is associated with plasmid DNA. It is also 100% identical to ABC-F type ribosomal protection protein Msr(E) which is in multiple species.	lincosamide;macrolide;oxazolidinone;phenicol;pleuromutilin;streptogramin;tetracycline
2045Bi2-067	14 hours	3f21a522-b913-4415-b230-128eaa303636	6575	7465	+	mphE	99.55	97.77	card	mphE is a macrolide phosphotransferase and resistance gene identified on a plasmid pRSB105	macrolide
2045Bi2-067	14 hours	3f21a522-b913-4415-b230-128eaa303636	8258	9072	+	sul2	99.63	98.41	card		sulfonamide
2045Bi2-067	14 hours	40c21fa5-6d9a-4ba5-84ea-514432c00002	1776	2590	+	sul2	98.53	94.56	card		sulfonamide
2045Bi2-067	14 hours	40c21fa5-6d9a-4ba5-84ea-514432c00002	120	993	+	mphE	98.53	97.75	card	mphE is a macrolide phosphotransferase and resistance gene identified on a plasmid pRSB105	macrolide
2045Bi2-067	14 hours	457fabc1-9461-4d76-a85d-e23c9ba33c44	61875	62650	-	sul2	94.98	94.08	card	Sul2 is a sulfonamide resistant dihydropteroate synthase of Gram-negative bacteria usually found on small plasmids.	sulfonamide
2045Bi2-067	14 hours	66c73dd3-f839-4d25-b2a7-6d05b0cae153	23823	24634	-	sul2	98.04	94.93	card	Sul2 is a sulfonamide resistant dihydropteroate synthase of Gram-negative bacteria usually found on small plasmids.	sulfonamide
2045Bi2-067	14 hours	74011067-7e21-47a6-bd58-0c433d21e40a	1869	3121	+	msrE	84.42	96.84	card	MsrE is an ABC-F subfamily protein expressed to Klebsiella pneumoniae that confers resistance to erythromycin and streptogramin B antibiotics. It is associated with plasmid DNA. It is also 100% identical to ABC-F type ribosomal protection protein Msr(E) which is in multiple species.	lincosamide;macrolide;oxazolidinone;phenicol;pleuromutilin;streptogramin;tetracycline
2045Bi2-067	14 hours	74011067-7e21-47a6-bd58-0c433d21e40a	3188	4063	+	mphE	98.08	95.19	card	mphE is a macrolide phosphotransferase and resistance gene identified on a plasmid pRSB105	macrolide
2045Bi2-067	14 hours	74011067-7e21-47a6-bd58-0c433d21e40a	4854	5667	+	sul2	98.9	96.36	card	Sul2 is a sulfonamide resistant dihydropteroate synthase of Gram-negative bacteria usually found on small plasmids.	sulfonamide
2045Bi2-067	14 hours	87498e0c-65c4-4931-a2f2-137084289b1d	3297	3710	-	tet(34)	89.61	62.32	ncbi	oxytetracycline resistance phosphoribosyltransferase domain-containing protein Tet(34)	TETRACYCLINE
2045Bi2-067	14 hours	abae2778-1479-4e5e-82f3-ce592137959f	43810	44455	+	CRP	98.74	88.99	card		fluoroquinolone;macrolide;penam
2045Bi2-067	14 hours	33076d3a-4660-4a28-8367-247e4641ea48	4709	5516	-	sul2	98.28	96.72	card		sulfonamide
2045Bi2-067	14 hours	33076d3a-4660-4a28-8367-247e4641ea48	6290	7148	-	mphE	95.37	89.78	card		macrolide
2045Bi2-067	14 hours	33076d3a-4660-4a28-8367-247e4641ea48	7203	8670	-	msrE	97.97	93.46	card		lincosamide;macrolide;oxazolidinone;phenicol;pleuromutilin;streptogramin;tetracycline
2045Bi2-067	14 hours	562d3733-3f7d-40e0-878e-28630aaed6ac	9960	10841	-	mphE	98.76	96.98	card		macrolide
2045Bi2-067	14 hours	562d3733-3f7d-40e0-878e-28630aaed6ac	10897	12385	-	msrE	99.66	97.46	card	MsrE is an ABC-F subfamily protein expressed to Klebsiella pneumoniae that confers resistance to erythromycin and streptogramin B antibiotics. It is associated with plasmid DNA. It is also 100% identical to ABC-F type ribosomal protection protein Msr(E) which is in multiple species.	lincosamide;macrolide;oxazolidinone;phenicol;pleuromutilin;streptogramin;tetracycline
2045Bi2-067	14 hours	562d3733-3f7d-40e0-878e-28630aaed6ac	8359	9166	-	sul2	98.65	96.7	card		sulfonamide
2045Bi2-067	14 hours	799cd30f-76a8-43f2-92f4-9ebff93ad0bf	18386	19267	+	mphE	99.44	98.65	card	mphE is a macrolide phosphotransferase and resistance gene identified on a plasmid pRSB105	macrolide
2045Bi2-067	14 hours	799cd30f-76a8-43f2-92f4-9ebff93ad0bf	20061	20878	+	sul2	99.63	97.93	card	Sul2 is a sulfonamide resistant dihydropteroate synthase of Gram-negative bacteria usually found on small plasmids.	sulfonamide
2045Bi2-067	14 hours	799cd30f-76a8-43f2-92f4-9ebff93ad0bf	16859	18330	+	msrE	99.32	98.18	card	MsrE is an ABC-F subfamily protein expressed to Klebsiella pneumoniae that confers resistance to erythromycin and streptogramin B antibiotics. It is associated with plasmid DNA. It is also 100% identical to ABC-F type ribosomal protection protein Msr(E) which is in multiple species.	lincosamide;macrolide;oxazolidinone;phenicol;pleuromutilin;streptogramin;tetracycline
2045Bi2-067	14 hours	96952958-e09c-49a3-af76-7120646085bb	1442	2314	+	mphE	98.19	95.73	card	mphE is a macrolide phosphotransferase and resistance gene identified on a plasmid pRSB105	macrolide
2045Bi2-067	14 hours	96952958-e09c-49a3-af76-7120646085bb	1	1391	+	msrE	93.36	96.43	card		lincosamide;macrolide;oxazolidinone;phenicol;pleuromutilin;streptogramin;tetracycline
2045Bi2-067	14 hours	96952958-e09c-49a3-af76-7120646085bb	3087	3847	+	sul2	91.91	89.18	card		sulfonamide
2045Bi2-067	14 hours	af6969f9-9d3a-4ccc-9afa-23eafc2558a3	221	1088	-	mphE	97.85	96.73	card	mphE is a macrolide phosphotransferase and resistance gene identified on a plasmid pRSB105	macrolide
2045Bi2-067	14 hours	af6969f9-9d3a-4ccc-9afa-23eafc2558a3	1143	2608	-	msrE	98.71	96.83	card	MsrE is an ABC-F subfamily protein expressed to Klebsiella pneumoniae that confers resistance to erythromycin and streptogramin B antibiotics. It is associated with plasmid DNA. It is also 100% identical to ABC-F type ribosomal protection protein Msr(E) which is in multiple species.	lincosamide;macrolide;oxazolidinone;phenicol;pleuromutilin;streptogramin;tetracycline
2045Bi2-067	14 hours	b586cb61-e153-46c7-87af-f994cbdc0725	2163	3035	-	mphE	98.19	96.17	card		macrolide
2045Bi2-067	14 hours	b586cb61-e153-46c7-87af-f994cbdc0725	3093	4556	-	msrE	97.9	93.44	card		lincosamide;macrolide;oxazolidinone;phenicol;pleuromutilin;streptogramin;tetracycline
2045Bi2-067	14 hours	b586cb61-e153-46c7-87af-f994cbdc0725	557	1374	-	sul2	98.9	94.68	card		sulfonamide
2045Bi2-067	14 hours	c2c6efa8-6c89-41f3-8abf-08cbd0d67b9d	19117	20583	+	msrE	98.1	93.83	card		lincosamide;macrolide;oxazolidinone;phenicol;pleuromutilin;streptogramin;tetracycline
2045Bi2-067	14 hours	c2c6efa8-6c89-41f3-8abf-08cbd0d67b9d	20639	21519	+	mphE	98.98	96.85	card		macrolide
2045Bi2-070	14 hours	1ad836ef-50ff-4704-ad19-a04d3b65c79d	9604	10424	+	APH(6)-Id	97.25	94.08	card		aminoglycoside
2045Bi2-070	14 hours	1ad836ef-50ff-4704-ad19-a04d3b65c79d	7835	8629	+	sul2	95.96	87.44	card		sulfonamide
2045Bi2-070	14 hours	1ad836ef-50ff-4704-ad19-a04d3b65c79d	8799	9604	+	APH(3'')-Ib	97.51	92.85	card		aminoglycoside
2045Bi2-070	14 hours	1ad836ef-50ff-4704-ad19-a04d3b65c79d	10760	11560	+	APH(3')-Ia	96.32	91.16	card		aminoglycoside
2045Bi2-070	14 hours	1d74f954-9ed8-4349-94c1-8b952caec0c9	4383	5569	-	tet(H)	98.09	95.78	card	TetH is a tetracycline efflux protein expressed in Gram-negative bacteria (Actinobacillus Acinetobacter Gallibacterium Histophilus Mannheimia Moraxella Pasteurella and Psychrobacter). Its gene is linked to the resistance genes sul2 and strAB which confer resistance to sulfamethoxazole and streptomycin respectively.	tetracycline
2045Bi2-070	14 hours	22fdf59c-f62f-4d8a-a246-a6c0976ea24d	21782	22957	-	tet(H)	95.84	89.61	card		tetracycline
2045Bi2-070	14 hours	247c0c13-8ac2-4211-9226-17b9f3304d31	3984	4797	-	sul2	99.39	98.66	card	Sul2 is a sulfonamide resistant dihydropteroate synthase of Gram-negative bacteria usually found on small plasmids.	sulfonamide
2045Bi2-070	14 hours	247c0c13-8ac2-4211-9226-17b9f3304d31	2182	3014	-	APH(6)-Id	98.81	96.44	card		aminoglycoside
2045Bi2-070	14 hours	247c0c13-8ac2-4211-9226-17b9f3304d31	1037	1846	-	APH(3')-Ia	99.14	97.31	card	APH(3')-Ia is a transposon-encoded aminoglycoside phosphotransferase in E. coli and S. enterica. It is identical at the protein sequence to APH(3')-Ic an aminoglycoside phosphotransferase encoded by plasmids transposons and genomic islands in K. pneumoniae A. baumannii S. marcescens Corynebacterium spp. Photobacterium spp. and Citrobacter spp.	aminoglycoside
2045Bi2-070	14 hours	247c0c13-8ac2-4211-9226-17b9f3304d31	3014	3815	-	APH(3'')-Ib	98.88	96.92	card	APH(3'')-Ib is an aminoglycoside phosphotransferase encoded by plasmids transposons integrative conjugative elements and chromosomes in Enterobacteriaceae and Pseudomonas spp.	aminoglycoside
2045Bi2-070	14 hours	24cfbbec-5a4b-4e19-865d-fa04f1fbb53a	1360	2174	+	APH(3')-Ia	99.14	96.59	card	APH(3')-Ia is a transposon-encoded aminoglycoside phosphotransferase in E. coli and S. enterica. It is identical at the protein sequence to APH(3')-Ic an aminoglycoside phosphotransferase encoded by plasmids transposons and genomic islands in K. pneumoniae A. baumannii S. marcescens Corynebacterium spp. Photobacterium spp. and Citrobacter spp.	aminoglycoside
2045Bi2-070	14 hours	24cfbbec-5a4b-4e19-865d-fa04f1fbb53a	183	1019	+	APH(6)-Id	99.16	97.63	card	APH(6)-Id is an aminoglycoside phosphotransferase encoded by plasmids integrative conjugative elements and chromosomal genomic islands in K. pneumoniae Salmonella spp. E. coli Shigella flexneri Providencia alcalifaciens Pseudomonas spp. V. cholerae Edwardsiella tarda Pasteurella multocida and Aeromonas bestiarum	aminoglycoside
2045Bi2-070	14 hours	24e06768-a971-41d6-a5ff-d9d118b47b20	10433	11197	-	sul2	92.52	83.7	card		sulfonamide
2045Bi2-070	14 hours	24e06768-a971-41d6-a5ff-d9d118b47b20	7598	8359	-	APH(3')-Ia	91.67	85.52	card		aminoglycoside
2045Bi2-070	14 hours	24e06768-a971-41d6-a5ff-d9d118b47b20	9495	10261	-	APH(3'')-Ib	93.53	84.85	card		aminoglycoside
2045Bi2-070	14 hours	2c57c7d4-2dc5-42f1-b118-d2bdaf05be03	4886	5695	+	APH(3')-Ia	98.77	94.88	card		aminoglycoside
2045Bi2-070	14 hours	2c57c7d4-2dc5-42f1-b118-d2bdaf05be03	3728	4553	+	APH(6)-Id	98.21	94.89	card		aminoglycoside
2045Bi2-070	14 hours	2c57c7d4-2dc5-42f1-b118-d2bdaf05be03	2925	3728	+	APH(3'')-Ib	98.26	94.01	card		aminoglycoside
2045Bi2-070	14 hours	2c57c7d4-2dc5-42f1-b118-d2bdaf05be03	1944	2755	+	sul2	98.9	96.34	card		sulfonamide
2045Bi2-070	14 hours	3b739ba6-e67c-4cf4-96ba-4c2a4b36e83c	3041	4244	+	tet(H)	99.17	96.62	card	TetH is a tetracycline efflux protein expressed in Gram-negative bacteria (Actinobacillus Acinetobacter Gallibacterium Histophilus Mannheimia Moraxella Pasteurella and Psychrobacter). Its gene is linked to the resistance genes sul2 and strAB which confer resistance to sulfamethoxazole and streptomycin respectively.	tetracycline
2045Bi2-070	14 hours	3d562d28-415c-4321-81a0-53d06fb42645	5204	6018	-	APH(6)-Id	96.54	90.4	card		aminoglycoside
2045Bi2-070	14 hours	3d562d28-415c-4321-81a0-53d06fb42645	4063	4865	-	APH(3')-Ia	96.08	87.53	card		aminoglycoside
2045Bi2-070	14 hours	3d562d28-415c-4321-81a0-53d06fb42645	6018	6803	-	APH(3'')-Ib	95.65	89.16	card	APH(3'')-Ib is an aminoglycoside phosphotransferase encoded by plasmids transposons integrative conjugative elements and chromosomes in Enterobacteriaceae and Pseudomonas spp.	aminoglycoside
2045Bi2-070	14 hours	3d562d28-415c-4321-81a0-53d06fb42645	6974	7763	-	sul2	94.98	89.17	card		sulfonamide
2045Bi2-070	14 hours	4a416842-c424-459d-8a16-c74b0e405561	11492	12677	-	tet(H)	98.17	95.12	card	TetH is a tetracycline efflux protein expressed in Gram-negative bacteria (Actinobacillus Acinetobacter Gallibacterium Histophilus Mannheimia Moraxella Pasteurella and Psychrobacter). Its gene is linked to the resistance genes sul2 and strAB which confer resistance to sulfamethoxazole and streptomycin respectively.	tetracycline
2045Bi2-070	14 hours	4d615027-c26b-496d-9ac5-511efc5360b6	3030	3809	+	APH(3'')-Ib	96.52	90.35	card		aminoglycoside
2045Bi2-070	14 hours	4d615027-c26b-496d-9ac5-511efc5360b6	4974	5778	+	APH(3')-Ia	97.55	92.12	card		aminoglycoside
2045Bi2-070	14 hours	4d615027-c26b-496d-9ac5-511efc5360b6	3809	4633	+	APH(6)-Id	96.77	90.79	card	APH(6)-Id is an aminoglycoside phosphotransferase encoded by plasmids integrative conjugative elements and chromosomal genomic islands in K. pneumoniae Salmonella spp. E. coli Shigella flexneri Providencia alcalifaciens Pseudomonas spp. V. cholerae Edwardsiella tarda Pasteurella multocida and Aeromonas bestiarum	aminoglycoside
2045Bi2-070	14 hours	4d615027-c26b-496d-9ac5-511efc5360b6	2070	2865	+	sul2	96.94	93.3	card		sulfonamide
2045Bi2-070	14 hours	521f2943-b649-40e3-8051-b629c72fe4fa	8591	9767	+	tet(H)	94.76	84.75	card		tetracycline
2045Bi2-070	14 hours	5a1ebd19-3e84-42cf-a463-95c37821a05c	860	1684	+	APH(3')-Ia	99.39	95.66	card		aminoglycoside
2045Bi2-070	14 hours	60b11c45-e3db-4405-b73f-8304b4a68e66	10768	11968	-	tet(H)	99.25	98.02	card	TetH is a tetracycline efflux protein expressed in Gram-negative bacteria (Actinobacillus Acinetobacter Gallibacterium Histophilus Mannheimia Moraxella Pasteurella and Psychrobacter). Its gene is linked to the resistance genes sul2 and strAB which confer resistance to sulfamethoxazole and streptomycin respectively.	tetracycline
2045Bi2-070	14 hours	69213981-cdcc-4278-abb4-12c1b28e96b8	2499	3312	-	APH(3')-Ia	94.24	80.42	card		aminoglycoside
2045Bi2-070	14 hours	69600f80-bada-476f-9c6a-f30e601978ef	19496	20693	-	tet(H)	98.67	94.89	card		tetracycline
2045Bi2-070	14 hours	70970fd3-5522-4984-a608-4bf9a4cf5e47	8480	9669	-	tet(H)	98.75	98.09	card	TetH is a tetracycline efflux protein expressed in Gram-negative bacteria (Actinobacillus Acinetobacter Gallibacterium Histophilus Mannheimia Moraxella Pasteurella and Psychrobacter). Its gene is linked to the resistance genes sul2 and strAB which confer resistance to sulfamethoxazole and streptomycin respectively.	tetracycline
2045Bi2-070	14 hours	74581e59-8cb6-401a-a498-18692e95e323	1705	2501	-	APH(3')-Ia	95.96	86.02	card		aminoglycoside
2045Bi2-070	14 hours	74581e59-8cb6-401a-a498-18692e95e323	3658	4453	-	APH(3'')-Ib	97.14	90.1	card		aminoglycoside
2045Bi2-070	14 hours	74581e59-8cb6-401a-a498-18692e95e323	14947	15679	+	APH(3'')-Ib	89.3	80.05	card		aminoglycoside
2045Bi2-070	14 hours	74581e59-8cb6-401a-a498-18692e95e323	4626	5430	-	sul2	96.32	90.18	card		sulfonamide
2045Bi2-070	14 hours	74581e59-8cb6-401a-a498-18692e95e323	2835	3642	-	APH(6)-Id	95.94	92.21	card	APH(6)-Id is an aminoglycoside phosphotransferase encoded by plasmids integrative conjugative elements and chromosomal genomic islands in K. pneumoniae Salmonella spp. E. coli Shigella flexneri Providencia alcalifaciens Pseudomonas spp. V. cholerae Edwardsiella tarda Pasteurella multocida and Aeromonas bestiarum	aminoglycoside
2045Bi2-070	14 hours	745f321f-db30-49b0-8ac2-649702de3f80	9648	10433	-	APH(3'')-Ib	96.52	90.41	card		aminoglycoside
2045Bi2-070	14 hours	7aab1230-c607-4aaa-a1cf-689fef255c0c	6286	7099	-	APH(3')-Ia	98.77	94.66	card	APH(3')-Ia is a transposon-encoded aminoglycoside phosphotransferase in E. coli and S. enterica. It is identical at the protein sequence to APH(3')-Ic an aminoglycoside phosphotransferase encoded by plasmids transposons and genomic islands in K. pneumoniae A. baumannii S. marcescens Corynebacterium spp. Photobacterium spp. and Citrobacter spp.	aminoglycoside
2045Bi2-070	14 hours	85a9cf10-2bba-45bf-b0e8-2f3afde2418b	5096	5901	-	sul2	98.28	97.31	card		sulfonamide
2045Bi2-070	14 hours	85a9cf10-2bba-45bf-b0e8-2f3afde2418b	3301	4130	-	APH(6)-Id	99.04	96.18	card	APH(6)-Id is an aminoglycoside phosphotransferase encoded by plasmids integrative conjugative elements and chromosomal genomic islands in K. pneumoniae Salmonella spp. E. coli Shigella flexneri Providencia alcalifaciens Pseudomonas spp. V. cholerae Edwardsiella tarda Pasteurella multocida and Aeromonas bestiarum	aminoglycoside
2045Bi2-070	14 hours	85a9cf10-2bba-45bf-b0e8-2f3afde2418b	4130	4926	-	APH(3'')-Ib	98.63	96.41	card	APH(3'')-Ib is an aminoglycoside phosphotransferase encoded by plasmids transposons integrative conjugative elements and chromosomes in Enterobacteriaceae and Pseudomonas spp.	aminoglycoside
2045Bi2-070	14 hours	85a9cf10-2bba-45bf-b0e8-2f3afde2418b	2154	2966	-	APH(3')-Ia	98.65	95.63	card	APH(3')-Ia is a transposon-encoded aminoglycoside phosphotransferase in E. coli and S. enterica. It is identical at the protein sequence to APH(3')-Ic an aminoglycoside phosphotransferase encoded by plasmids transposons and genomic islands in K. pneumoniae A. baumannii S. marcescens Corynebacterium spp. Photobacterium spp. and Citrobacter spp.	aminoglycoside
2045Bi2-070	14 hours	88847a17-6454-4385-9d73-9a040759e400	817	2022	+	tet(H)	99.5	97.53	card	TetH is a tetracycline efflux protein expressed in Gram-negative bacteria (Actinobacillus Acinetobacter Gallibacterium Histophilus Mannheimia Moraxella Pasteurella and Psychrobacter). Its gene is linked to the resistance genes sul2 and strAB which confer resistance to sulfamethoxazole and streptomycin respectively.	tetracycline
2045Bi2-070	14 hours	8f09e4f4-8350-4f9e-b642-3e1ee04c8a9c	810	1623	+	sul2	96.69	91.57	card		sulfonamide
2045Bi2-070	14 hours	8f09e4f4-8350-4f9e-b642-3e1ee04c8a9c	1789	2581	+	APH(3'')-Ib	96.77	91.7	card		aminoglycoside
2045Bi2-070	14 hours	8f09e4f4-8350-4f9e-b642-3e1ee04c8a9c	2581	3379	+	APH(6)-Id	91.76	83.61	card		aminoglycoside
2045Bi2-070	14 hours	8f09e4f4-8350-4f9e-b642-3e1ee04c8a9c	3710	4508	+	APH(3')-Ia	97.3	92.88	card		aminoglycoside
2045Bi2-070	14 hours	94977d87-2892-44d0-ba1d-9f2c3944fc22	9564	10390	-	APH(3')-Ia	99.75	96.5	card	APH(3')-Ia is a transposon-encoded aminoglycoside phosphotransferase in E. coli and S. enterica. It is identical at the protein sequence to APH(3')-Ic an aminoglycoside phosphotransferase encoded by plasmids transposons and genomic islands in K. pneumoniae A. baumannii S. marcescens Corynebacterium spp. Photobacterium spp. and Citrobacter spp.	aminoglycoside
2045Bi2-070	14 hours	94977d87-2892-44d0-ba1d-9f2c3944fc22	11564	12354	-	APH(3'')-Ib	97.26	94.59	card		aminoglycoside
2045Bi2-070	14 hours	94977d87-2892-44d0-ba1d-9f2c3944fc22	10727	11564	-	APH(6)-Id	99.64	98.57	card	APH(6)-Id is an aminoglycoside phosphotransferase encoded by plasmids integrative conjugative elements and chromosomal genomic islands in K. pneumoniae Salmonella spp. E. coli Shigella flexneri Providencia alcalifaciens Pseudomonas spp. V. cholerae Edwardsiella tarda Pasteurella multocida and Aeromonas bestiarum	aminoglycoside
2045Bi2-070	14 hours	94977d87-2892-44d0-ba1d-9f2c3944fc22	12517	13318	-	sul2	97.79	96.1	card	Sul2 is a sulfonamide resistant dihydropteroate synthase of Gram-negative bacteria usually found on small plasmids.	sulfonamide
2045Bi2-070	14 hours	a76304b9-b93e-4e27-b632-856c2276bac5	123	1313	+	tet(H)	96.51	89.89	card		tetracycline
2045Bi2-070	14 hours	b085d798-9293-40ed-b79e-8a2df8143918	1357	2558	+	tet(H)	99.17	97.36	card		tetracycline
2045Bi2-070	14 hours	b40473d3-c7c0-4526-ae73-3003dac3eef4	2959	3767	-	APH(3')-Ia	97.67	89.13	card		aminoglycoside
2045Bi2-070	14 hours	b40473d3-c7c0-4526-ae73-3003dac3eef4	4087	4879	-	APH(6)-Id	93.07	82.98	card		aminoglycoside
2045Bi2-070	14 hours	b40d4700-13ed-4c76-b2c2-dab6ce14512f	4156	4947	-	APH(3'')-Ib	97.89	94.8	card	APH(3'')-Ib is an aminoglycoside phosphotransferase encoded by plasmids transposons integrative conjugative elements and chromosomes in Enterobacteriaceae and Pseudomonas spp.	aminoglycoside
2045Bi2-070	14 hours	b40d4700-13ed-4c76-b2c2-dab6ce14512f	2172	2983	-	APH(3')-Ia	98.04	94.69	card		aminoglycoside
2045Bi2-070	14 hours	b40d4700-13ed-4c76-b2c2-dab6ce14512f	3312	4156	-	APH(6)-Id	99.64	96.11	card		aminoglycoside
2045Bi2-070	14 hours	b40d4700-13ed-4c76-b2c2-dab6ce14512f	5123	5918	-	sul2	96.32	92.55	card	Sul2 is a sulfonamide resistant dihydropteroate synthase of Gram-negative bacteria usually found on small plasmids.	sulfonamide
2045Bi2-070	14 hours	baf8dc8f-a9a9-4f68-8220-2b4cca80ddd3	685	1515	+	APH(6)-Id	98.81	96.79	card		aminoglycoside
2045Bi2-070	14 hours	baf8dc8f-a9a9-4f68-8220-2b4cca80ddd3	1	685	+	APH(3'')-Ib	85.07	98.12	card	APH(3'')-Ib is an aminoglycoside phosphotransferase encoded by plasmids transposons integrative conjugative elements and chromosomes in Enterobacteriaceae and Pseudomonas spp.	aminoglycoside
2045Bi2-070	14 hours	baf8dc8f-a9a9-4f68-8220-2b4cca80ddd3	1844	2659	+	APH(3')-Ia	98.65	95.04	card	APH(3')-Ia is a transposon-encoded aminoglycoside phosphotransferase in E. coli and S. enterica. It is identical at the protein sequence to APH(3')-Ic an aminoglycoside phosphotransferase encoded by plasmids transposons and genomic islands in K. pneumoniae A. baumannii S. marcescens Corynebacterium spp. Photobacterium spp. and Citrobacter spp.	aminoglycoside
2045Bi2-070	14 hours	baf8dc8f-a9a9-4f68-8220-2b4cca80ddd3	1844	2659	+	APH(3')-Ia	98.65	95.04	card	APH(3')-Ia is a transposon-encoded aminoglycoside phosphotransferase in E. coli and S. enterica. It is identical at the protein sequence to APH(3')-Ic an aminoglycoside phosphotransferase encoded by plasmids transposons and genomic islands in K. pneumoniae A. baumannii S. marcescens Corynebacterium spp. Photobacterium spp. and Citrobacter spp.	aminoglycoside
2045Bi2-070	14 hours	bc6a4a87-ad8b-473e-aa47-2d22d156b6b0	1574	2373	+	APH(3')-Ia	97.55	95.22	card		aminoglycoside
2045Bi2-070	14 hours	bc6a4a87-ad8b-473e-aa47-2d22d156b6b0	409	1241	+	APH(6)-Id	98.45	96.1	card		aminoglycoside
2045Bi2-070	14 hours	bda0e3b9-b7e5-485f-98cd-43073c5a10a8	15858	17037	-	tet(H)	96.92	91.13	card		tetracycline
2045Bi2-070	14 hours	c56a6614-0ba2-4458-bbdf-711cda4a6ef1	8933	9757	+	APH(6)-Id	98.21	94.05	card		aminoglycoside
2045Bi2-070	14 hours	c56a6614-0ba2-4458-bbdf-711cda4a6ef1	10091	10914	+	APH(3')-Ia	99.02	94.35	card	APH(3')-Ia is a transposon-encoded aminoglycoside phosphotransferase in E. coli and S. enterica. It is identical at the protein sequence to APH(3')-Ic an aminoglycoside phosphotransferase encoded by plasmids transposons and genomic islands in K. pneumoniae A. baumannii S. marcescens Corynebacterium spp. Photobacterium spp. and Citrobacter spp.	aminoglycoside
2045Bi2-070	14 hours	c56a6614-0ba2-4458-bbdf-711cda4a6ef1	8146	8933	+	APH(3'')-Ib	96.89	93.85	card	APH(3'')-Ib is an aminoglycoside phosphotransferase encoded by plasmids transposons integrative conjugative elements and chromosomes in Enterobacteriaceae and Pseudomonas spp.	aminoglycoside
2045Bi2-070	14 hours	c56a6614-0ba2-4458-bbdf-711cda4a6ef1	7166	7977	+	sul2	98.65	96.6	card	Sul2 is a sulfonamide resistant dihydropteroate synthase of Gram-negative bacteria usually found on small plasmids.	sulfonamide
2045Bi2-070	14 hours	c67025cd-146e-446b-8242-81f95a72f839	4173	5335	+	tet(H)	94.35	86	card		tetracycline
2045Bi2-070	14 hours	d5c4246f-3f2a-4435-9ba0-7feaebfdffff	9719	10897	-	tet(H)	97.26	93.14	card		tetracycline
2045Bi2-070	14 hours	d6ac3c67-2d82-4bf3-a274-9117aa934244	2475	3291	-	APH(3')-Ia	99.26	96.72	card		aminoglycoside
2045Bi2-070	14 hours	d928d956-703c-489d-8e57-beb2bc27f0bb	7457	8263	-	APH(3')-Ia	96.32	86.98	card		aminoglycoside
2045Bi2-070	14 hours	d928d956-703c-489d-8e57-beb2bc27f0bb	9447	10227	-	APH(3'')-Ib	94.03	80.46	card		aminoglycoside
2045Bi2-070	14 hours	d928d956-703c-489d-8e57-beb2bc27f0bb	10382	11180	-	sul2	95.59	90.3	card	Sul2 is a sulfonamide resistant dihydropteroate synthase of Gram-negative bacteria usually found on small plasmids.	sulfonamide
2045Bi2-070	14 hours	d928d956-703c-489d-8e57-beb2bc27f0bb	8608	9447	-	APH(6)-Id	97.01	87.09	card		aminoglycoside
2045Bi2-070	14 hours	df148452-117b-4491-8253-e340a2a1e184	6816	7629	+	APH(3')-Ia	99.63	98.29	card		aminoglycoside
2045Bi2-070	14 hours	df148452-117b-4491-8253-e340a2a1e184	5658	6483	+	APH(6)-Id	98.21	96.31	card		aminoglycoside
2045Bi2-070	14 hours	df148452-117b-4491-8253-e340a2a1e184	4864	5658	+	APH(3'')-Ib	98.88	97.64	card		aminoglycoside
2045Bi2-070	14 hours	df148452-117b-4491-8253-e340a2a1e184	3889	4698	+	sul2	99.14	97.67	card	Sul2 is a sulfonamide resistant dihydropteroate synthase of Gram-negative bacteria usually found on small plasmids.	sulfonamide
2045Bi2-070	14 hours	e9223391-78af-4175-8f99-42b8232e5f07	4890	5703	-	sul2	98.16	94.69	card	Sul2 is a sulfonamide resistant dihydropteroate synthase of Gram-negative bacteria usually found on small plasmids.	sulfonamide
2045Bi2-070	14 hours	e9223391-78af-4175-8f99-42b8232e5f07	3920	4720	-	APH(3'')-Ib	99.25	97.27	card		aminoglycoside
2045Bi2-070	14 hours	e9223391-78af-4175-8f99-42b8232e5f07	3094	3920	-	APH(6)-Id	96.77	89.46	card		aminoglycoside
2045Bi2-070	14 hours	e9223391-78af-4175-8f99-42b8232e5f07	1959	2763	-	APH(3')-Ia	98.04	94.28	card		aminoglycoside
2045Bi2-070	14 hours	f4fa781d-c689-4bb0-9f32-45b2ec954fe3	7843	8656	-	APH(3')-Ia	98.9	94.65	card	APH(3')-Ia is a transposon-encoded aminoglycoside phosphotransferase in E. coli and S. enterica. It is identical at the protein sequence to APH(3')-Ic an aminoglycoside phosphotransferase encoded by plasmids transposons and genomic islands in K. pneumoniae A. baumannii S. marcescens Corynebacterium spp. Photobacterium spp. and Citrobacter spp.	aminoglycoside
2045Bi2-070	14 hours	f4fa781d-c689-4bb0-9f32-45b2ec954fe3	9847	10659	-	APH(3'')-Ib	98.63	91.75	card	APH(3'')-Ib is an aminoglycoside phosphotransferase encoded by plasmids transposons integrative conjugative elements and chromosomes in Enterobacteriaceae and Pseudomonas spp.	aminoglycoside
2045Bi2-070	14 hours	f4fa781d-c689-4bb0-9f32-45b2ec954fe3	8986	9847	-	APH(6)-Id	98.45	90.4	card		aminoglycoside
2045Bi2-070	14 hours	f4fa781d-c689-4bb0-9f32-45b2ec954fe3	10837	11634	-	sul2	95.83	91.11	card		sulfonamide
2045Bi2-070	14 hours	f5611208-843c-431c-b97a-79453a4c35d3	1770	2138	-	tet(34)	79.87	61.79	ncbi	oxytetracycline resistance phosphoribosyltransferase domain-containing protein Tet(34)	TETRACYCLINE
2045Bi2-070	14 hours	fb4f71ed-12a5-4563-b6bd-153a915f24f9	1565	2759	+	tet(H)	99.09	98.09	card	TetH is a tetracycline efflux protein expressed in Gram-negative bacteria (Actinobacillus Acinetobacter Gallibacterium Histophilus Mannheimia Moraxella Pasteurella and Psychrobacter). Its gene is linked to the resistance genes sul2 and strAB which confer resistance to sulfamethoxazole and streptomycin respectively.	tetracycline
2045Bi2-070	14 hours	fcfbdd04-4427-4c92-a10e-d0940a8b519e	2505	3684	+	tet(H)	97.76	95.92	card	TetH is a tetracycline efflux protein expressed in Gram-negative bacteria (Actinobacillus Acinetobacter Gallibacterium Histophilus Mannheimia Moraxella Pasteurella and Psychrobacter). Its gene is linked to the resistance genes sul2 and strAB which confer resistance to sulfamethoxazole and streptomycin respectively.	tetracycline
2045Bi2-070	14 hours	9d9ae9e8-2218-4a11-94b5-e7db0431a51c	5384	6199	+	sul2	98.77	96.61	card		sulfonamide
2045Bi2-070	14 hours	9d9ae9e8-2218-4a11-94b5-e7db0431a51c	6366	7165	+	APH(3'')-Ib	99.13	96.77	card	APH(3'')-Ib is an aminoglycoside phosphotransferase encoded by plasmids transposons integrative conjugative elements and chromosomes in Enterobacteriaceae and Pseudomonas spp.	aminoglycoside
2045Bi2-070	14 hours	9d9ae9e8-2218-4a11-94b5-e7db0431a51c	7165	7990	+	APH(6)-Id	98.45	97.38	card	APH(6)-Id is an aminoglycoside phosphotransferase encoded by plasmids integrative conjugative elements and chromosomal genomic islands in K. pneumoniae Salmonella spp. E. coli Shigella flexneri Providencia alcalifaciens Pseudomonas spp. V. cholerae Edwardsiella tarda Pasteurella multocida and Aeromonas bestiarum	aminoglycoside
2045Bi2-070	14 hours	9d9ae9e8-2218-4a11-94b5-e7db0431a51c	8321	9131	+	APH(3')-Ia	99.14	97.68	card	APH(3')-Ia is a transposon-encoded aminoglycoside phosphotransferase in E. coli and S. enterica. It is identical at the protein sequence to APH(3')-Ic an aminoglycoside phosphotransferase encoded by plasmids transposons and genomic islands in K. pneumoniae A. baumannii S. marcescens Corynebacterium spp. Photobacterium spp. and Citrobacter spp.	aminoglycoside
2045Bi2-070	14 hours	c5c5f668-b9ff-4527-9971-bb4ba4853b87	8585	9396	-	APH(3')-Ia	98.9	97.32	card	APH(3')-Ia is a transposon-encoded aminoglycoside phosphotransferase in E. coli and S. enterica. It is identical at the protein sequence to APH(3')-Ic an aminoglycoside phosphotransferase encoded by plasmids transposons and genomic islands in K. pneumoniae A. baumannii S. marcescens Corynebacterium spp. Photobacterium spp. and Citrobacter spp.	aminoglycoside
2045Bi2-070	14 hours	c5c5f668-b9ff-4527-9971-bb4ba4853b87	10566	11376	-	APH(3'')-Ib	99.88	97.29	card		aminoglycoside
2045Bi2-070	14 hours	c5c5f668-b9ff-4527-9971-bb4ba4853b87	9727	10566	-	APH(6)-Id	98.09	92.76	card		aminoglycoside
2045Bi2-070	14 hours	fa77666e-ed2b-40ff-a7a6-b875f7a5e85c	5734	6566	-	APH(6)-Id	97.97	92.71	card	APH(6)-Id is an aminoglycoside phosphotransferase encoded by plasmids integrative conjugative elements and chromosomal genomic islands in K. pneumoniae Salmonella spp. E. coli Shigella flexneri Providencia alcalifaciens Pseudomonas spp. V. cholerae Edwardsiella tarda Pasteurella multocida and Aeromonas bestiarum	aminoglycoside
2045Bi2-070	14 hours	fa77666e-ed2b-40ff-a7a6-b875f7a5e85c	4584	5391	-	APH(3')-Ia	98.04	91.02	card		aminoglycoside
2045Bi2-070	14 hours	fa77666e-ed2b-40ff-a7a6-b875f7a5e85c	6566	7350	-	APH(3'')-Ib	96.77	90.88	card		aminoglycoside
2045Bi2-070	14 hours	fa77666e-ed2b-40ff-a7a6-b875f7a5e85c	7518	8315	-	sul2	96.69	93.16	card		sulfonamide
2045Bi2-070	14 hours	1526521b-8f0b-4214-b26a-550c047ac4f6	11020	11797	-	APH(3'')-Ib	95.77	91.89	card		aminoglycoside
2045Bi2-070	14 hours	1526521b-8f0b-4214-b26a-550c047ac4f6	11962	12743	-	sul2	94.85	88.23	card		sulfonamide
2045Bi2-070	14 hours	1526521b-8f0b-4214-b26a-550c047ac4f6	9080	9873	-	APH(3')-Ia	96.57	93.7	card	APH(3')-Ia is a transposon-encoded aminoglycoside phosphotransferase in E. coli and S. enterica. It is identical at the protein sequence to APH(3')-Ic an aminoglycoside phosphotransferase encoded by plasmids transposons and genomic islands in K. pneumoniae A. baumannii S. marcescens Corynebacterium spp. Photobacterium spp. and Citrobacter spp.	aminoglycoside
2045Bi2-070	14 hours	1526521b-8f0b-4214-b26a-550c047ac4f6	10207	11003	-	APH(6)-Id	93.79	87.45	card		aminoglycoside
2045Bi2-070	14 hours	183ce450-da1d-471a-8cd2-677b6053acb3	1	712	+	APH(6)-Id	84.35	90.42	card		aminoglycoside
2045Bi2-070	14 hours	183ce450-da1d-471a-8cd2-677b6053acb3	1042	1843	+	APH(3')-Ia	96.32	89.54	card		aminoglycoside
2045Bi2-070	14 hours	901989c3-9748-47d1-a437-231d361f32b4	17836	18637	-	APH(3'')-Ib	98.88	95.93	card	APH(3'')-Ib is an aminoglycoside phosphotransferase encoded by plasmids transposons integrative conjugative elements and chromosomes in Enterobacteriaceae and Pseudomonas spp.	aminoglycoside
2045Bi2-070	14 hours	901989c3-9748-47d1-a437-231d361f32b4	15838	16651	-	APH(3')-Ia	99.51	98.04	card		aminoglycoside
2045Bi2-070	14 hours	901989c3-9748-47d1-a437-231d361f32b4	16991	17836	-	APH(6)-Id	99.88	97.99	card		aminoglycoside
2045Bi2-070	14 hours	901989c3-9748-47d1-a437-231d361f32b4	18806	19623	-	sul2	99.39	98.18	card		sulfonamide
2045Bi2-070	14 hours	949c69af-324d-4acc-b5bc-75d7650aae6b	1813	2612	+	APH(3'')-Ib	99.25	98.14	card	APH(3'')-Ib is an aminoglycoside phosphotransferase encoded by plasmids transposons integrative conjugative elements and chromosomes in Enterobacteriaceae and Pseudomonas spp.	aminoglycoside
2045Bi2-070	14 hours	949c69af-324d-4acc-b5bc-75d7650aae6b	832	1645	+	sul2	98.77	96.72	card	Sul2 is a sulfonamide resistant dihydropteroate synthase of Gram-negative bacteria usually found on small plasmids.	sulfonamide
2045Bi2-070	14 hours	949c69af-324d-4acc-b5bc-75d7650aae6b	3782	4596	+	APH(3')-Ia	99.51	97.8	card	APH(3')-Ia is a transposon-encoded aminoglycoside phosphotransferase in E. coli and S. enterica. It is identical at the protein sequence to APH(3')-Ic an aminoglycoside phosphotransferase encoded by plasmids transposons and genomic islands in K. pneumoniae A. baumannii S. marcescens Corynebacterium spp. Photobacterium spp. and Citrobacter spp.	aminoglycoside
2045Bi2-070	14 hours	949c69af-324d-4acc-b5bc-75d7650aae6b	2612	3443	+	APH(6)-Id	98.92	97.27	card	APH(6)-Id is an aminoglycoside phosphotransferase encoded by plasmids integrative conjugative elements and chromosomal genomic islands in K. pneumoniae Salmonella spp. E. coli Shigella flexneri Providencia alcalifaciens Pseudomonas spp. V. cholerae Edwardsiella tarda Pasteurella multocida and Aeromonas bestiarum	aminoglycoside
2045Bi2-070	14 hours	949c69af-324d-4acc-b5bc-75d7650aae6b	832	1645	+	sul2	98.77	96.72	card	Sul2 is a sulfonamide resistant dihydropteroate synthase of Gram-negative bacteria usually found on small plasmids.	sulfonamide
2045Bi2-070	14 hours	98bb538e-6605-40f7-8924-1ce3262a5bf7	9340	10155	-	APH(3'')-Ib	98.88	95.15	card		aminoglycoside
2045Bi2-070	14 hours	98bb538e-6605-40f7-8924-1ce3262a5bf7	10324	11137	-	sul2	98.65	96.12	card		sulfonamide
2045Bi2-070	14 hours	98bb538e-6605-40f7-8924-1ce3262a5bf7	7363	8171	-	APH(3')-Ia	98.28	95.02	card		aminoglycoside
2045Bi2-070	14 hours	98bb538e-6605-40f7-8924-1ce3262a5bf7	8502	9340	-	APH(6)-Id	98.92	95.28	card		aminoglycoside
2045Bi2-070	14 hours	bcf00d91-365d-4d18-9b70-7e4f01a33939	341	1157	+	APH(3')-Ia	99.51	97.2	card	APH(3')-Ia is a transposon-encoded aminoglycoside phosphotransferase in E. coli and S. enterica. It is identical at the protein sequence to APH(3')-Ic an aminoglycoside phosphotransferase encoded by plasmids transposons and genomic islands in K. pneumoniae A. baumannii S. marcescens Corynebacterium spp. Photobacterium spp. and Citrobacter spp.	aminoglycoside
2045Bi2-070	14 hours	eb2d4c2f-d60b-4fa5-a26a-13d95fc3ea26	6078	6893	+	APH(3')-Ia	98.9	95.15	card	APH(3')-Ia is a transposon-encoded aminoglycoside phosphotransferase in E. coli and S. enterica. It is identical at the protein sequence to APH(3')-Ic an aminoglycoside phosphotransferase encoded by plasmids transposons and genomic islands in K. pneumoniae A. baumannii S. marcescens Corynebacterium spp. Photobacterium spp. and Citrobacter spp.	aminoglycoside
2045Bi2-070	14 hours	eb2d4c2f-d60b-4fa5-a26a-13d95fc3ea26	4906	5747	+	APH(6)-Id	97.97	91.62	card		aminoglycoside
2045Bi2-070	14 hours	eb2d4c2f-d60b-4fa5-a26a-13d95fc3ea26	4124	4906	+	APH(3'')-Ib	96.52	92.97	card		aminoglycoside
2045Bi2-070	14 hours	eb2d4c2f-d60b-4fa5-a26a-13d95fc3ea26	3163	3954	+	sul2	96.69	93.28	card		sulfonamide
2045Bi2-070	14 hours	efde02e2-4bf2-4469-9930-c259a2dca6ee	3518	4316	+	APH(3'')-Ib	99.38	98.76	card	APH(3'')-Ib is an aminoglycoside phosphotransferase encoded by plasmids transposons integrative conjugative elements and chromosomes in Enterobacteriaceae and Pseudomonas spp.	aminoglycoside
2045Bi2-070	14 hours	efde02e2-4bf2-4469-9930-c259a2dca6ee	2539	3348	+	sul2	99.02	97.43	card	Sul2 is a sulfonamide resistant dihydropteroate synthase of Gram-negative bacteria usually found on small plasmids.	sulfonamide
2045Bi2-070	14 hours	efde02e2-4bf2-4469-9930-c259a2dca6ee	5483	6293	+	APH(3')-Ia	99.02	97.31	card	APH(3')-Ia is a transposon-encoded aminoglycoside phosphotransferase in E. coli and S. enterica. It is identical at the protein sequence to APH(3')-Ic an aminoglycoside phosphotransferase encoded by plasmids transposons and genomic islands in K. pneumoniae A. baumannii S. marcescens Corynebacterium spp. Photobacterium spp. and Citrobacter spp.	aminoglycoside
2045Bi2-070	14 hours	efde02e2-4bf2-4469-9930-c259a2dca6ee	4316	5149	+	APH(6)-Id	99.52	98.21	card	APH(6)-Id is an aminoglycoside phosphotransferase encoded by plasmids integrative conjugative elements and chromosomal genomic islands in K. pneumoniae Salmonella spp. E. coli Shigella flexneri Providencia alcalifaciens Pseudomonas spp. V. cholerae Edwardsiella tarda Pasteurella multocida and Aeromonas bestiarum	aminoglycoside
2045Bi2-070	14 hours	fa82ac06-3bfe-4197-ad0e-78a335097270	358	1175	+	APH(3')-Ia	99.26	96	card	APH(3')-Ia is a transposon-encoded aminoglycoside phosphotransferase in E. coli and S. enterica. It is identical at the protein sequence to APH(3')-Ic an aminoglycoside phosphotransferase encoded by plasmids transposons and genomic islands in K. pneumoniae A. baumannii S. marcescens Corynebacterium spp. Photobacterium spp. and Citrobacter spp.	aminoglycoside
2045Bi2-070	14 hours	aefcf8ad-0820-4ed2-8075-d510618e8c93	11052	11885	-	APH(6)-Id	98.45	95.4	card		aminoglycoside
2045Bi2-070	14 hours	aefcf8ad-0820-4ed2-8075-d510618e8c93	12830	13648	-	sul2	99.02	95.77	card	Sul2 is a sulfonamide resistant dihydropteroate synthase of Gram-negative bacteria usually found on small plasmids.	sulfonamide
2045Bi2-070	14 hours	aefcf8ad-0820-4ed2-8075-d510618e8c93	9915	10726	-	APH(3')-Ia	98.77	95.62	card	APH(3')-Ia is a transposon-encoded aminoglycoside phosphotransferase in E. coli and S. enterica. It is identical at the protein sequence to APH(3')-Ic an aminoglycoside phosphotransferase encoded by plasmids transposons and genomic islands in K. pneumoniae A. baumannii S. marcescens Corynebacterium spp. Photobacterium spp. and Citrobacter spp.	aminoglycoside
2045Bi2-070	14 hours	aefcf8ad-0820-4ed2-8075-d510618e8c93	11885	12660	-	APH(3'')-Ib	95.77	93.95	card		aminoglycoside
2045Bi2-070	14 hours	b0b56bb6-cf49-4626-8552-61638365b7f6	2123	2946	+	APH(6)-Id	98.21	93.68	card		aminoglycoside
2045Bi2-070	14 hours	b0b56bb6-cf49-4626-8552-61638365b7f6	1316	2123	+	APH(3'')-Ib	98.51	93.42	card	APH(3'')-Ib is an aminoglycoside phosphotransferase encoded by plasmids transposons integrative conjugative elements and chromosomes in Enterobacteriaceae and Pseudomonas spp.	aminoglycoside
2045Bi2-070	14 hours	b0b56bb6-cf49-4626-8552-61638365b7f6	3272	4082	+	APH(3')-Ia	96.81	88.53	card		aminoglycoside
2045Bi2-070	14 hours	b0b56bb6-cf49-4626-8552-61638365b7f6	332	1133	+	sul2	95.34	88.53	card		sulfonamide
2045Bi2-070	14 hours	01e6789a-6815-4b3a-9217-961f68129966	6387	7189	-	APH(3'')-Ib	99	96.42	card	APH(3'')-Ib is an aminoglycoside phosphotransferase encoded by plasmids transposons integrative conjugative elements and chromosomes in Enterobacteriaceae and Pseudomonas spp.	aminoglycoside
2045Bi2-070	14 hours	01e6789a-6815-4b3a-9217-961f68129966	4397	5217	-	APH(3')-Ia	98.9	93.49	card		aminoglycoside
2045Bi2-070	14 hours	01e6789a-6815-4b3a-9217-961f68129966	5560	6387	-	APH(6)-Id	97.49	93.93	card		aminoglycoside
2045Bi2-070	14 hours	01e6789a-6815-4b3a-9217-961f68129966	7362	8171	-	sul2	98.53	95.62	card		sulfonamide
2045Bi2-070	14 hours	1130ba73-e201-4128-b94c-41bac329d441	4368	5159	-	APH(3'')-Ib	98.01	95.55	card	APH(3'')-Ib is an aminoglycoside phosphotransferase encoded by plasmids transposons integrative conjugative elements and chromosomes in Enterobacteriaceae and Pseudomonas spp.	aminoglycoside
2045Bi2-070	14 hours	1130ba73-e201-4128-b94c-41bac329d441	3531	4368	-	APH(6)-Id	99.4	97.51	card	APH(6)-Id is an aminoglycoside phosphotransferase encoded by plasmids integrative conjugative elements and chromosomal genomic islands in K. pneumoniae Salmonella spp. E. coli Shigella flexneri Providencia alcalifaciens Pseudomonas spp. V. cholerae Edwardsiella tarda Pasteurella multocida and Aeromonas bestiarum	aminoglycoside
2045Bi2-070	14 hours	1130ba73-e201-4128-b94c-41bac329d441	5328	6140	-	sul2	98.41	94.92	card		sulfonamide
2045Bi2-070	14 hours	1130ba73-e201-4128-b94c-41bac329d441	2377	3192	-	APH(3')-Ia	98.9	96.83	card		aminoglycoside
2045Bi2-070	14 hours	2da1e154-239d-4ff3-be3d-e44b9e8b21e8	5931	6719	-	APH(3'')-Ib	97.01	92.96	card		aminoglycoside
2045Bi2-070	14 hours	2da1e154-239d-4ff3-be3d-e44b9e8b21e8	4419	5222	-	APH(3')-Ia	97.06	87.92	card		aminoglycoside
2045Bi2-070	14 hours	2da1e154-239d-4ff3-be3d-e44b9e8b21e8	6885	7685	-	sul2	96.08	89.53	card	Sul2 is a sulfonamide resistant dihydropteroate synthase of Gram-negative bacteria usually found on small plasmids.	sulfonamide
2045Bi2-070	14 hours	3421bd38-5803-4a7a-9d92-1549794034d3	6095	6610	-	aph(3'')-Ib	66.67	64.04	ncbi	aminoglycoside O-phosphotransferase APH(3'')-Ib	AMINOGLYCOSIDE
2045Bi2-070	14 hours	3421bd38-5803-4a7a-9d92-1549794034d3	4139	4932	-	APH(3')-Ia	96.57	93.06	card		aminoglycoside
2045Bi2-070	14 hours	3421bd38-5803-4a7a-9d92-1549794034d3	5265	6092	-	APH(6)-Id	98.69	95.59	card	APH(6)-Id is an aminoglycoside phosphotransferase encoded by plasmids integrative conjugative elements and chromosomal genomic islands in K. pneumoniae Salmonella spp. E. coli Shigella flexneri Providencia alcalifaciens Pseudomonas spp. V. cholerae Edwardsiella tarda Pasteurella multocida and Aeromonas bestiarum	aminoglycoside
2045Bi2-070	14 hours	846a9073-af9c-4a54-a390-c7ac0941469e	7091	7903	-	APH(3')-Ia	99.51	97.55	card		aminoglycoside
2045Bi2-070	14 hours	846a9073-af9c-4a54-a390-c7ac0941469e	8239	9072	-	APH(6)-Id	99.04	97.27	card	APH(6)-Id is an aminoglycoside phosphotransferase encoded by plasmids integrative conjugative elements and chromosomal genomic islands in K. pneumoniae Salmonella spp. E. coli Shigella flexneri Providencia alcalifaciens Pseudomonas spp. V. cholerae Edwardsiella tarda Pasteurella multocida and Aeromonas bestiarum	aminoglycoside
2045Bi2-070	14 hours	849c9831-1ec8-4ce8-8274-c9bb3c809381	9527	10321	-	APH(3'')-Ib	98.13	95.8	card		aminoglycoside
2045Bi2-070	14 hours	849c9831-1ec8-4ce8-8274-c9bb3c809381	10487	11292	-	sul2	98.41	97.44	card	Sul2 is a sulfonamide resistant dihydropteroate synthase of Gram-negative bacteria usually found on small plasmids.	sulfonamide
2045Bi2-070	14 hours	849c9831-1ec8-4ce8-8274-c9bb3c809381	8697	9527	-	APH(6)-Id	98.57	95.25	card	APH(6)-Id is an aminoglycoside phosphotransferase encoded by plasmids integrative conjugative elements and chromosomal genomic islands in K. pneumoniae Salmonella spp. E. coli Shigella flexneri Providencia alcalifaciens Pseudomonas spp. V. cholerae Edwardsiella tarda Pasteurella multocida and Aeromonas bestiarum	aminoglycoside
2045Bi2-070	14 hours	849c9831-1ec8-4ce8-8274-c9bb3c809381	7551	8362	-	APH(3')-Ia	98.04	94.56	card		aminoglycoside
2045Bi2-070	14 hours	d0709d52-b900-4a89-9ad1-4d071310bd4d	6172	6985	-	APH(3')-Ia	98.28	91.3	card		aminoglycoside
2045Bi2-070	14 hours	d5cad250-b437-464f-b85e-6caa225370a7	221	1028	+	sul2	97.55	93.48	card		sulfonamide
2045Bi2-070	14 hours	d5cad250-b437-464f-b85e-6caa225370a7	1198	1986	+	APH(3'')-Ib	97.89	97.27	card		aminoglycoside
2045Bi2-070	14 hours	d5cad250-b437-464f-b85e-6caa225370a7	3138	3949	+	APH(3')-Ia	99.14	96.09	card	APH(3')-Ia is a transposon-encoded aminoglycoside phosphotransferase in E. coli and S. enterica. It is identical at the protein sequence to APH(3')-Ic an aminoglycoside phosphotransferase encoded by plasmids transposons and genomic islands in K. pneumoniae A. baumannii S. marcescens Corynebacterium spp. Photobacterium spp. and Citrobacter spp.	aminoglycoside
2045Bi2-070	14 hours	d5cad250-b437-464f-b85e-6caa225370a7	1994	2807	+	APH(6)-Id	96.89	96.03	card	APH(6)-Id is an aminoglycoside phosphotransferase encoded by plasmids integrative conjugative elements and chromosomal genomic islands in K. pneumoniae Salmonella spp. E. coli Shigella flexneri Providencia alcalifaciens Pseudomonas spp. V. cholerae Edwardsiella tarda Pasteurella multocida and Aeromonas bestiarum	aminoglycoside
2045Bi2-070	14 hours	e2dca6c0-233f-412e-a369-971926671596	4505	5343	-	APH(6)-Id	96.18	86.89	card		aminoglycoside
2045Bi2-070	14 hours	e2dca6c0-233f-412e-a369-971926671596	5343	6163	-	APH(3'')-Ib	97.01	86.98	card		aminoglycoside
2045Bi2-070	14 hours	e2dca6c0-233f-412e-a369-971926671596	6326	7135	-	sul2	96.08	83.73	card		sulfonamide
2045Bi2-070	14 hours	ff029a60-62b0-4356-a371-fa45b2a34ea3	4143	4954	-	APH(3')-Ia	99.02	95.73	card	APH(3')-Ia is a transposon-encoded aminoglycoside phosphotransferase in E. coli and S. enterica. It is identical at the protein sequence to APH(3')-Ic an aminoglycoside phosphotransferase encoded by plasmids transposons and genomic islands in K. pneumoniae A. baumannii S. marcescens Corynebacterium spp. Photobacterium spp. and Citrobacter spp.	aminoglycoside
2045Bi2-070	14 hours	ff029a60-62b0-4356-a371-fa45b2a34ea3	6124	6932	-	APH(3'')-Ib	99.63	97.78	card	APH(3'')-Ib is an aminoglycoside phosphotransferase encoded by plasmids transposons integrative conjugative elements and chromosomes in Enterobacteriaceae and Pseudomonas spp.	aminoglycoside
2045Bi2-070	14 hours	ff029a60-62b0-4356-a371-fa45b2a34ea3	7102	7907	-	sul2	98.65	97.92	card	Sul2 is a sulfonamide resistant dihydropteroate synthase of Gram-negative bacteria usually found on small plasmids.	sulfonamide
2045Bi2-070	14 hours	ff029a60-62b0-4356-a371-fa45b2a34ea3	5291	6124	-	APH(6)-Id	99.16	95.48	card		aminoglycoside
2045Bi2-070	14 hours	0c8b22ce-00d1-4049-bfba-f9c0c55390cd	9854	10663	-	APH(3')-Ia	98.65	95.86	card		aminoglycoside
2045Bi2-070	14 hours	1daabd09-da0d-44b9-97bf-86b76311af4a	10135	10946	-	APH(3')-Ia	99.26	96.94	card		aminoglycoside
2045Bi2-070	14 hours	1daabd09-da0d-44b9-97bf-86b76311af4a	11276	12108	-	APH(6)-Id	98.92	95.61	card		aminoglycoside
2045Bi2-070	14 hours	1daabd09-da0d-44b9-97bf-86b76311af4a	12111	12898	-	APH(3'')-Ib	97.51	95.65	card		aminoglycoside
2045Bi2-070	14 hours	1daabd09-da0d-44b9-97bf-86b76311af4a	13069	13887	-	sul2	99.39	97.21	card	Sul2 is a sulfonamide resistant dihydropteroate synthase of Gram-negative bacteria usually found on small plasmids.	sulfonamide
2045Bi2-070	14 hours	3af4d1ed-a36f-4a0d-a1f7-57562b1dec42	11415	12234	+	APH(6)-Id	97.97	97.49	card	APH(6)-Id is an aminoglycoside phosphotransferase encoded by plasmids integrative conjugative elements and chromosomal genomic islands in K. pneumoniae Salmonella spp. E. coli Shigella flexneri Providencia alcalifaciens Pseudomonas spp. V. cholerae Edwardsiella tarda Pasteurella multocida and Aeromonas bestiarum	aminoglycoside
2045Bi2-070	14 hours	3af4d1ed-a36f-4a0d-a1f7-57562b1dec42	9433	10264	-	APH(6)-Id	99.04	96.31	card	APH(6)-Id is an aminoglycoside phosphotransferase encoded by plasmids integrative conjugative elements and chromosomal genomic islands in K. pneumoniae Salmonella spp. E. coli Shigella flexneri Providencia alcalifaciens Pseudomonas spp. V. cholerae Edwardsiella tarda Pasteurella multocida and Aeromonas bestiarum	aminoglycoside
2045Bi2-070	14 hours	3af4d1ed-a36f-4a0d-a1f7-57562b1dec42	9433	10264	-	APH(6)-Id	99.04	96.31	card	APH(6)-Id is an aminoglycoside phosphotransferase encoded by plasmids integrative conjugative elements and chromosomal genomic islands in K. pneumoniae Salmonella spp. E. coli Shigella flexneri Providencia alcalifaciens Pseudomonas spp. V. cholerae Edwardsiella tarda Pasteurella multocida and Aeromonas bestiarum	aminoglycoside
2045Bi2-070	14 hours	3af4d1ed-a36f-4a0d-a1f7-57562b1dec42	8295	9106	-	APH(3')-Ia	99.26	98.28	card		aminoglycoside
2045Bi2-070	14 hours	3af4d1ed-a36f-4a0d-a1f7-57562b1dec42	12569	13381	+	APH(3')-Ia	99.26	97.19	card		aminoglycoside
2045Bi2-070	14 hours	3af4d1ed-a36f-4a0d-a1f7-57562b1dec42	10264	11062	-	APH(3'')-Ib	99	97.15	card		aminoglycoside
2045Bi2-070	14 hours	3af4d1ed-a36f-4a0d-a1f7-57562b1dec42	11415	12234	+	APH(6)-Id	97.97	97.49	card	APH(6)-Id is an aminoglycoside phosphotransferase encoded by plasmids integrative conjugative elements and chromosomal genomic islands in K. pneumoniae Salmonella spp. E. coli Shigella flexneri Providencia alcalifaciens Pseudomonas spp. V. cholerae Edwardsiella tarda Pasteurella multocida and Aeromonas bestiarum	aminoglycoside
2045Bi2-070	14 hours	68a87015-0ddf-427b-a3e0-7ab756766a07	271	1077	+	APH(3')-Ia	96.94	92.61	card		aminoglycoside
2045Bi2-070	14 hours	7cbb7ba7-26d2-4979-a06c-e7e6888461e9	1309	2104	+	APH(3'')-Ib	98.63	96.9	card	APH(3'')-Ib is an aminoglycoside phosphotransferase encoded by plasmids transposons integrative conjugative elements and chromosomes in Enterobacteriaceae and Pseudomonas spp.	aminoglycoside
2045Bi2-070	14 hours	7cbb7ba7-26d2-4979-a06c-e7e6888461e9	2104	2944	+	APH(6)-Id	99.52	97.63	card	APH(6)-Id is an aminoglycoside phosphotransferase encoded by plasmids integrative conjugative elements and chromosomal genomic islands in K. pneumoniae Salmonella spp. E. coli Shigella flexneri Providencia alcalifaciens Pseudomonas spp. V. cholerae Edwardsiella tarda Pasteurella multocida and Aeromonas bestiarum	aminoglycoside
2045Bi2-070	14 hours	7cbb7ba7-26d2-4979-a06c-e7e6888461e9	3277	4091	+	APH(3')-Ia	98.9	95.75	card	APH(3')-Ia is a transposon-encoded aminoglycoside phosphotransferase in E. coli and S. enterica. It is identical at the protein sequence to APH(3')-Ic an aminoglycoside phosphotransferase encoded by plasmids transposons and genomic islands in K. pneumoniae A. baumannii S. marcescens Corynebacterium spp. Photobacterium spp. and Citrobacter spp.	aminoglycoside
2045Bi2-070	14 hours	7cbb7ba7-26d2-4979-a06c-e7e6888461e9	329	1139	+	sul2	99.02	97.31	card	Sul2 is a sulfonamide resistant dihydropteroate synthase of Gram-negative bacteria usually found on small plasmids.	sulfonamide
2045Bi2-070	14 hours	88d078b7-f595-4ccc-a322-d5a8f6b9ff22	1495	1905	-	tet(34)	89.61	60.87	ncbi	oxytetracycline resistance phosphoribosyltransferase domain-containing protein Tet(34)	TETRACYCLINE
2045Bi2-070	14 hours	8e49f065-0940-4709-b786-b5bf507dbe16	4857	5652	-	APH(3'')-Ib	98.38	94.93	card	APH(3'')-Ib is an aminoglycoside phosphotransferase encoded by plasmids transposons integrative conjugative elements and chromosomes in Enterobacteriaceae and Pseudomonas spp.	aminoglycoside
2045Bi2-070	14 hours	8e49f065-0940-4709-b786-b5bf507dbe16	5820	6633	-	sul2	97.43	93.05	card	Sul2 is a sulfonamide resistant dihydropteroate synthase of Gram-negative bacteria usually found on small plasmids.	sulfonamide
2045Bi2-070	14 hours	8e49f065-0940-4709-b786-b5bf507dbe16	4025	4857	-	APH(6)-Id	97.97	94.35	card		aminoglycoside
2045Bi2-070	14 hours	8e49f065-0940-4709-b786-b5bf507dbe16	2866	3699	-	APH(3')-Ia	98.9	92.05	card	APH(3')-Ia is a transposon-encoded aminoglycoside phosphotransferase in E. coli and S. enterica. It is identical at the protein sequence to APH(3')-Ic an aminoglycoside phosphotransferase encoded by plasmids transposons and genomic islands in K. pneumoniae A. baumannii S. marcescens Corynebacterium spp. Photobacterium spp. and Citrobacter spp.	aminoglycoside
2045Bi2-070	14 hours	9a1aa17d-e59a-4aca-ad60-f8e92ad26ffc	12059	12877	-	APH(3')-Ia	99.63	96.23	card	APH(3')-Ia is a transposon-encoded aminoglycoside phosphotransferase in E. coli and S. enterica. It is identical at the protein sequence to APH(3')-Ic an aminoglycoside phosphotransferase encoded by plasmids transposons and genomic islands in K. pneumoniae A. baumannii S. marcescens Corynebacterium spp. Photobacterium spp. and Citrobacter spp.	aminoglycoside
2045Bi2-070	14 hours	9a1aa17d-e59a-4aca-ad60-f8e92ad26ffc	13221	14042	-	APH(6)-Id	97.73	95.69	card		aminoglycoside
2045Bi2-070	14 hours	a7a734c2-0eea-4872-95a3-9540dbc8fab2	12141	12960	-	APH(3')-Ia	99.63	96.23	card	APH(3')-Ia is a transposon-encoded aminoglycoside phosphotransferase in E. coli and S. enterica. It is identical at the protein sequence to APH(3')-Ic an aminoglycoside phosphotransferase encoded by plasmids transposons and genomic islands in K. pneumoniae A. baumannii S. marcescens Corynebacterium spp. Photobacterium spp. and Citrobacter spp.	aminoglycoside
2045Bi2-070	14 hours	a7a734c2-0eea-4872-95a3-9540dbc8fab2	15093	15864	-	sul2	94.36	98.07	card		sulfonamide
2045Bi2-070	14 hours	a7a734c2-0eea-4872-95a3-9540dbc8fab2	14132	14924	-	APH(3'')-Ib	98.26	96.65	card		aminoglycoside
2045Bi2-070	14 hours	a7a734c2-0eea-4872-95a3-9540dbc8fab2	13293	14132	-	APH(6)-Id	99.28	96.22	card	APH(6)-Id is an aminoglycoside phosphotransferase encoded by plasmids integrative conjugative elements and chromosomal genomic islands in K. pneumoniae Salmonella spp. E. coli Shigella flexneri Providencia alcalifaciens Pseudomonas spp. V. cholerae Edwardsiella tarda Pasteurella multocida and Aeromonas bestiarum	aminoglycoside
2045Bi2-070	14 hours	d46356c5-094f-4eb3-b751-5aabe380060b	3801	4610	+	APH(3')-Ia	98.16	94.91	card		aminoglycoside
2045Bi2-070	14 hours	d46356c5-094f-4eb3-b751-5aabe380060b	2625	3464	+	APH(6)-Id	99.76	97.86	card	APH(6)-Id is an aminoglycoside phosphotransferase encoded by plasmids integrative conjugative elements and chromosomal genomic islands in K. pneumoniae Salmonella spp. E. coli Shigella flexneri Providencia alcalifaciens Pseudomonas spp. V. cholerae Edwardsiella tarda Pasteurella multocida and Aeromonas bestiarum	aminoglycoside
2045Bi2-070	14 hours	d46356c5-094f-4eb3-b751-5aabe380060b	832	1645	+	sul2	99.02	97.44	card	Sul2 is a sulfonamide resistant dihydropteroate synthase of Gram-negative bacteria usually found on small plasmids.	sulfonamide
2045Bi2-070	14 hours	d46356c5-094f-4eb3-b751-5aabe380060b	1820	2625	+	APH(3'')-Ib	99.75	98.27	card		aminoglycoside
2045Ai2-012	14 hours	1ff27b35-2f37-441d-87ae-09eec459b157	1522	2998	+	msrE	98.92	96.45	card		lincosamide;macrolide;oxazolidinone;phenicol;pleuromutilin;streptogramin;tetracycline
2045Ai2-012	14 hours	1ff27b35-2f37-441d-87ae-09eec459b157	4716	5521	+	sul2	97.92	94.78	card		sulfonamide
2045Ai2-012	14 hours	1ff27b35-2f37-441d-87ae-09eec459b157	3053	3931	+	mphE	98.19	95.31	card	mphE is a macrolide phosphotransferase and resistance gene identified on a plasmid pRSB105	macrolide
2045Ai2-012	14 hours	23a78362-9e7a-467d-a046-d4634ffd1f5c	8807	9617	+	sul2	99.14	97.56	card	Sul2 is a sulfonamide resistant dihydropteroate synthase of Gram-negative bacteria usually found on small plasmids.	sulfonamide
2045Ai2-012	14 hours	23a78362-9e7a-467d-a046-d4634ffd1f5c	5613	7082	+	msrE	98.92	96.3	card		lincosamide;macrolide;oxazolidinone;phenicol;pleuromutilin;streptogramin;tetracycline
2045Ai2-012	14 hours	23a78362-9e7a-467d-a046-d4634ffd1f5c	7140	8011	+	mphE	97.85	96.72	card		macrolide
2045Ai2-012	14 hours	27980d22-f743-407a-9aea-ed7d107fc075	8500	9314	-	sul2	99.02	97.45	card		sulfonamide
2045Ai2-012	14 hours	27980d22-f743-407a-9aea-ed7d107fc075	10111	10994	-	mphE	99.55	98.42	card	mphE is a macrolide phosphotransferase and resistance gene identified on a plasmid pRSB105	macrolide
2045Ai2-012	14 hours	3d13161c-0761-445a-a6ab-0e5fef30acc2	8517	9331	+	sul2	98.9	96	card	Sul2 is a sulfonamide resistant dihydropteroate synthase of Gram-negative bacteria usually found on small plasmids.	sulfonamide
2045Ai2-012	14 hours	3d13161c-0761-445a-a6ab-0e5fef30acc2	5342	6800	+	msrE	98.37	95.82	card		lincosamide;macrolide;oxazolidinone;phenicol;pleuromutilin;streptogramin;tetracycline
2045Ai2-012	14 hours	3d13161c-0761-445a-a6ab-0e5fef30acc2	6856	7726	+	mphE	98.19	96.96	card		macrolide
2045Ai2-012	14 hours	6bd4e576-a15b-4b8c-adce-f35f8fd4e6e8	1389	1688	-	tet(34)	64.94	63	ncbi	oxytetracycline resistance phosphoribosyltransferase domain-containing protein Tet(34)	TETRACYCLINE
2045Ai2-012	14 hours	9ecc67fd-125d-48d5-b08b-d2908024976c	721	2197	-	msrE	98.24	92.22	card		lincosamide;macrolide;oxazolidinone;phenicol;pleuromutilin;streptogramin;tetracycline
2045Ai2-012	14 hours	b064be5f-aecf-4dc3-9a01-29d0f77bfbb7	172	522	-	tet(34)	76.62	61.02	ncbi	oxytetracycline resistance phosphoribosyltransferase domain-containing protein Tet(34)	TETRACYCLINE
2045Ai2-012	14 hours	c1169ceb-7a39-458d-aeaa-7790e6bfb533	6120	7597	+	msrE	97.49	92.21	card		lincosamide;macrolide;oxazolidinone;phenicol;pleuromutilin;streptogramin;tetracycline
2045Ai2-012	14 hours	c1169ceb-7a39-458d-aeaa-7790e6bfb533	7656	8532	+	mphE	97.4	93.07	card	mphE is a macrolide phosphotransferase and resistance gene identified on a plasmid pRSB105	macrolide
2045Ai2-012	14 hours	c1169ceb-7a39-458d-aeaa-7790e6bfb533	9307	10130	+	sul2	96.94	87.16	card		sulfonamide
2045Ai2-012	14 hours	c70e0e0a-ac8e-4905-bd90-5825125c193a	1	685	+	sul2	82.72	90.48	card		sulfonamide
2045Ai2-012	14 hours	c8886d88-6544-42e8-8d2a-35f69c294631	1	795	+	sul2	96.81	96.75	card	Sul2 is a sulfonamide resistant dihydropteroate synthase of Gram-negative bacteria usually found on small plasmids.	sulfonamide
2045Ai2-012	14 hours	e1b5bbea-b0b0-4a96-b7f6-8d0eb12f8041	2574	3396	+	sul2	99.39	95.77	card	Sul2 is a sulfonamide resistant dihydropteroate synthase of Gram-negative bacteria usually found on small plasmids.	sulfonamide
2045Ai2-012	14 hours	357d203b-aa5e-43f0-820b-58dc58b16ec6	3338	4141	-	sul2	98.04	95.73	card		sulfonamide
2045Ai2-012	14 hours	357d203b-aa5e-43f0-820b-58dc58b16ec6	4920	5804	-	mphE	98.98	96.87	card		macrolide
2045Ai2-012	14 hours	357d203b-aa5e-43f0-820b-58dc58b16ec6	5859	7334	-	msrE	98.98	97.52	card		lincosamide;macrolide;oxazolidinone;phenicol;pleuromutilin;streptogramin;tetracycline
2045Ai2-012	14 hours	5e2669a0-8a16-4998-914e-df625f241ae8	23349	24161	-	sul2	99.39	98.17	card	Sul2 is a sulfonamide resistant dihydropteroate synthase of Gram-negative bacteria usually found on small plasmids.	sulfonamide
2045Ai2-012	14 hours	5e2669a0-8a16-4998-914e-df625f241ae8	24937	25716	-	mphE	88.02	95.74	card		macrolide
2045Ai2-012	14 hours	705ae628-84f7-49ef-a9dc-bfaae5f4d64c	39922	40803	-	mphE	99.44	97.75	card		macrolide
2045Ai2-012	14 hours	705ae628-84f7-49ef-a9dc-bfaae5f4d64c	38326	39137	-	sul2	98.16	95.28	card		sulfonamide
2045Ai2-012	14 hours	bd43c774-f159-4cfb-9444-af4b438099e3	10885	11686	+	sul2	97.43	94.05	card		sulfonamide
2045Ai2-012	14 hours	bd43c774-f159-4cfb-9444-af4b438099e3	7705	9158	+	msrE	98.1	95.88	card		lincosamide;macrolide;oxazolidinone;phenicol;pleuromutilin;streptogramin;tetracycline
2045Ai2-012	14 hours	bd43c774-f159-4cfb-9444-af4b438099e3	9213	10101	+	mphE	98.19	94.25	card		macrolide
2045Ai2-012	14 hours	dbcf7ae1-a8ff-459f-89d8-bb45464c1c0d	5225	6109	-	mphE	98.53	95.43	card		macrolide
2045Ai2-012	14 hours	dbcf7ae1-a8ff-459f-89d8-bb45464c1c0d	6165	7630	-	msrE	98.51	96.03	card		lincosamide;macrolide;oxazolidinone;phenicol;pleuromutilin;streptogramin;tetracycline
2045Ai2-012	14 hours	dbcf7ae1-a8ff-459f-89d8-bb45464c1c0d	3624	4433	-	sul2	98.28	94.54	card		sulfonamide
2045Ai2-012	14 hours	22888af4-4e04-495f-afbe-61e78026fdfa	166	1058	+	mphE	95.82	83.98	card		macrolide
2045Ai2-012	14 hours	22888af4-4e04-495f-afbe-61e78026fdfa	1856	2687	+	sul2	97.79	90.59	card		sulfonamide
2045Ai2-012	14 hours	a7585760-ff3d-45ca-b559-56eaa0fb14db	26730	27548	-	sul2	99.39	97.69	card	Sul2 is a sulfonamide resistant dihydropteroate synthase of Gram-negative bacteria usually found on small plasmids.	sulfonamide
2045Ai2-012	14 hours	a7585760-ff3d-45ca-b559-56eaa0fb14db	28343	29096	-	mphE	84.97	97.76	card	mphE is a macrolide phosphotransferase and resistance gene identified on a plasmid pRSB105	macrolide
2045Ai2-012	14 hours	1afeccb2-c3fe-4e15-8088-d0737098b082	332	1207	+	mphE	98.64	95.61	card	mphE is a macrolide phosphotransferase and resistance gene identified on a plasmid pRSB105	macrolide
2045Ai2-012	14 hours	1afeccb2-c3fe-4e15-8088-d0737098b082	1999	2819	+	sul2	99.02	96.38	card	Sul2 is a sulfonamide resistant dihydropteroate synthase of Gram-negative bacteria usually found on small plasmids.	sulfonamide
2045Ai2-012	14 hours	426b168e-3aaa-46d4-ae0e-d96187d5b07c	7033	7839	-	sul2	97.79	95.15	card	Sul2 is a sulfonamide resistant dihydropteroate synthase of Gram-negative bacteria usually found on small plasmids.	sulfonamide
2045Ai2-012	14 hours	6e646bde-1fc9-444d-bb68-0cf3554e72b1	4556	6018	-	msrE	98.17	95.64	card		lincosamide;macrolide;oxazolidinone;phenicol;pleuromutilin;streptogramin;tetracycline
2045Ai2-012	14 hours	6e646bde-1fc9-444d-bb68-0cf3554e72b1	2033	2840	-	sul2	97.92	94.79	card	Sul2 is a sulfonamide resistant dihydropteroate synthase of Gram-negative bacteria usually found on small plasmids.	sulfonamide
2045Ai2-012	14 hours	6e646bde-1fc9-444d-bb68-0cf3554e72b1	3624	4504	-	mphE	97.97	93.22	card		macrolide
2045Ai2-012	14 hours	65a57d36-ea7a-4a9a-bd8c-907917428ea6	12088	13563	+	msrE	98.37	95.07	card		lincosamide;macrolide;oxazolidinone;phenicol;pleuromutilin;streptogramin;tetracycline
2045Ai2-012	14 hours	65a57d36-ea7a-4a9a-bd8c-907917428ea6	13619	14493	+	mphE	97.4	93.43	card		macrolide
2045Ai2-012	14 hours	65a57d36-ea7a-4a9a-bd8c-907917428ea6	15269	16076	+	sul2	96.32	89.86	card		sulfonamide
2045Ai2-012	14 hours	d4343e5f-3f20-4fa8-829c-1b6bd7056ef2	7165	8630	-	msrE	97.09	86.94	card		lincosamide;macrolide;oxazolidinone;phenicol;pleuromutilin;streptogramin;tetracycline
2045Ai2-012	14 hours	d4343e5f-3f20-4fa8-829c-1b6bd7056ef2	4642	5438	-	sul2	96.69	88.86	card		sulfonamide
2045Ai2-012	14 hours	d4343e5f-3f20-4fa8-829c-1b6bd7056ef2	6228	7109	-	mphE	98.31	92.98	card		macrolide
2045Ai2-012	14 hours	d953f5b8-ba76-4d9a-857b-c86a3795d33f	3389	4857	+	msrE	98.98	97.24	card	MsrE is an ABC-F subfamily protein expressed to Klebsiella pneumoniae that confers resistance to erythromycin and streptogramin B antibiotics. It is associated with plasmid DNA. It is also 100% identical to ABC-F type ribosomal protection protein Msr(E) which is in multiple species.	lincosamide;macrolide;oxazolidinone;phenicol;pleuromutilin;streptogramin;tetracycline
2045Ai2-012	14 hours	d953f5b8-ba76-4d9a-857b-c86a3795d33f	6575	7378	+	sul2	97.79	95.48	card	Sul2 is a sulfonamide resistant dihydropteroate synthase of Gram-negative bacteria usually found on small plasmids.	sulfonamide
2045Ai2-012	14 hours	d953f5b8-ba76-4d9a-857b-c86a3795d33f	4913	5791	+	mphE	98.08	94.98	card		macrolide
2045Ai2-012	14 hours	4ba31641-096f-42bb-a552-bf8e2162f3cc	17864	18742	-	mphE	98.76	97.42	card	mphE is a macrolide phosphotransferase and resistance gene identified on a plasmid pRSB105	macrolide
2045Ai2-012	14 hours	4ba31641-096f-42bb-a552-bf8e2162f3cc	16268	17074	-	sul2	98.41	96.92	card		sulfonamide
2045Ai2-012	14 hours	4ba31641-096f-42bb-a552-bf8e2162f3cc	18796	20264	-	msrE	98.98	96.97	card		lincosamide;macrolide;oxazolidinone;phenicol;pleuromutilin;streptogramin;tetracycline
2045Ai2-012	14 hours	e5131455-b434-4b46-9725-d9a176e5cf51	3887	4688	-	sul2	97.18	92.12	card		sulfonamide
2045Ai2-012	14 hours	e5131455-b434-4b46-9725-d9a176e5cf51	6370	7836	-	msrE	97.9	92.39	card		lincosamide;macrolide;oxazolidinone;phenicol;pleuromutilin;streptogramin;tetracycline
2045Ai2-012	14 hours	e5131455-b434-4b46-9725-d9a176e5cf51	5468	6315	-	mphE	94.92	88.44	card		macrolide
2046bi2-013	14 hours	11103dc5-3e7c-42cb-9742-5bd402b42478	132	936	+	sul2	98.65	97.3	card	Sul2 is a sulfonamide resistant dihydropteroate synthase of Gram-negative bacteria usually found on small plasmids.	sulfonamide
2046bi2-013	14 hours	1ac2ff2a-39f5-4f63-857c-fef387ee591b	1388	1726	+	tet(34)	73.38	62.83	ncbi	oxytetracycline resistance phosphoribosyltransferase domain-containing protein Tet(34)	TETRACYCLINE
2046bi2-013	14 hours	1b00c1fb-9f9f-415a-b84b-d85269938402	3314	4152	+	sul2	98.53	89.89	card		sulfonamide
2046bi2-013	14 hours	1b00c1fb-9f9f-415a-b84b-d85269938402	124	1593	+	msrE	98.51	94.77	card		lincosamide;macrolide;oxazolidinone;phenicol;pleuromutilin;streptogramin;tetracycline
2046bi2-013	14 hours	1b00c1fb-9f9f-415a-b84b-d85269938402	1646	2530	+	mphE	99.1	95.97	card	mphE is a macrolide phosphotransferase and resistance gene identified on a plasmid pRSB105	macrolide
2046bi2-013	14 hours	1ffb6c5b-695e-4e3f-8902-d1cf0058729c	2260	2622	+	tet(34)	78.57	64.46	ncbi	oxytetracycline resistance phosphoribosyltransferase domain-containing protein Tet(34)	TETRACYCLINE
2046bi2-013	14 hours	23028087-52c1-4192-bd2d-6a8ccfd15159	5057	6524	+	msrE	99.12	97.84	card		lincosamide;macrolide;oxazolidinone;phenicol;pleuromutilin;streptogramin;tetracycline
2046bi2-013	14 hours	2dd495ed-1f05-4631-b946-97e465915163	7088	7906	+	sul2	97.3	91.2	card		sulfonamide
2046bi2-013	14 hours	2dd495ed-1f05-4631-b946-97e465915163	5424	6308	+	mphE	96.61	89.69	card		macrolide
2046bi2-013	14 hours	2dd495ed-1f05-4631-b946-97e465915163	3904	5372	+	msrE	96.34	88.16	card		lincosamide;macrolide;oxazolidinone;phenicol;pleuromutilin;streptogramin;tetracycline
2046bi2-013	14 hours	2fc0a205-29d5-47d4-b705-4a83e4b72006	12130	13600	+	msrE	98.1	95.13	card		lincosamide;macrolide;oxazolidinone;phenicol;pleuromutilin;streptogramin;tetracycline
2046bi2-013	14 hours	2fc0a205-29d5-47d4-b705-4a83e4b72006	13657	14403	+	mphE	83.16	95.24	card		macrolide
2046bi2-013	14 hours	327fa698-d7e4-4b87-a843-25044f0ba581	4571	5374	-	sul2	98.41	96.21	card		sulfonamide
2046bi2-013	14 hours	327fa698-d7e4-4b87-a843-25044f0ba581	7096	8573	-	msrE	99.32	97.31	card	MsrE is an ABC-F subfamily protein expressed to Klebsiella pneumoniae that confers resistance to erythromycin and streptogramin B antibiotics. It is associated with plasmid DNA. It is also 100% identical to ABC-F type ribosomal protection protein Msr(E) which is in multiple species.	lincosamide;macrolide;oxazolidinone;phenicol;pleuromutilin;streptogramin;tetracycline
2046bi2-013	14 hours	327fa698-d7e4-4b87-a843-25044f0ba581	6158	7042	-	mphE	99.77	98.76	card	mphE is a macrolide phosphotransferase and resistance gene identified on a plasmid pRSB105	macrolide
2046bi2-013	14 hours	3cfb6a8b-f3e0-4949-b0d9-a1d706caad98	8790	9515	-	sul2	87.01	86.33	card		sulfonamide
2046bi2-013	14 hours	498d7ea5-b266-4494-8824-c40db485bb37_1	308	1112	+	sul2	97.92	93.92	card	Sul2 is a sulfonamide resistant dihydropteroate synthase of Gram-negative bacteria usually found on small plasmids.	sulfonamide
2046bi2-013	14 hours	5cd3c377-a178-4df3-986f-763ff794ae64	933	1810	+	mphE	98.64	96.97	card		macrolide
2046bi2-013	14 hours	5cd3c377-a178-4df3-986f-763ff794ae64	2609	3422	+	sul2	98.9	96.36	card	Sul2 is a sulfonamide resistant dihydropteroate synthase of Gram-negative bacteria usually found on small plasmids.	sulfonamide
2046bi2-013	14 hours	60584ce6-4195-4ce6-b151-f3686d7211b3	2694	3056	+	tet(34)	79.87	61.79	ncbi	oxytetracycline resistance phosphoribosyltransferase domain-containing protein Tet(34)	TETRACYCLINE
2046bi2-013	14 hours	6bb2c8f9-1e0e-4950-afe4-a9986a0c0e9a	119	918	-	sul2	97.3	95.13	card	Sul2 is a sulfonamide resistant dihydropteroate synthase of Gram-negative bacteria usually found on small plasmids.	sulfonamide
2046bi2-013	14 hours	6bdc4d95-86aa-4934-8dc5-45c1b8a89119	6325	7131	-	sul2	98.28	95.73	card	Sul2 is a sulfonamide resistant dihydropteroate synthase of Gram-negative bacteria usually found on small plasmids.	sulfonamide
2046bi2-013	14 hours	6bdc4d95-86aa-4934-8dc5-45c1b8a89119	7909	8789	-	mphE	99.1	96.4	card	mphE is a macrolide phosphotransferase and resistance gene identified on a plasmid pRSB105	macrolide
2046bi2-013	14 hours	6bfc1db5-b64c-4fd8-b867-62fc549233d6	1	823	+	sul2	93.01	87.32	card		sulfonamide
2046bi2-013	14 hours	6e653232-bebb-4a86-b95d-edae5b5da581	5391	6867	-	msrE	99.32	96.91	card		lincosamide;macrolide;oxazolidinone;phenicol;pleuromutilin;streptogramin;tetracycline
2046bi2-013	14 hours	6e653232-bebb-4a86-b95d-edae5b5da581	4457	5336	-	mphE	98.98	97.19	card		macrolide
2046bi2-013	14 hours	6e653232-bebb-4a86-b95d-edae5b5da581	2872	3670	-	sul2	97.79	95.96	card	Sul2 is a sulfonamide resistant dihydropteroate synthase of Gram-negative bacteria usually found on small plasmids.	sulfonamide
2046bi2-013	14 hours	79375b3d-e52d-4065-a139-67d13f65e6a1	1	695	+	sul2	84.31	94.93	card	Sul2 is a sulfonamide resistant dihydropteroate synthase of Gram-negative bacteria usually found on small plasmids.	sulfonamide
2046bi2-013	14 hours	87a16be6-c8df-4ea1-84b1-3ed3efe3678d	11576	12374	-	sul2	97.18	94.28	card		sulfonamide
2046bi2-013	14 hours	87a16be6-c8df-4ea1-84b1-3ed3efe3678d	13160	14042	-	mphE	97.63	93.58	card		macrolide
2046bi2-013	14 hours	a82b8b3b-9d61-491a-92f8-71290727d995	4548	5392	+	sul2	98.65	91.93	card	Sul2 is a sulfonamide resistant dihydropteroate synthase of Gram-negative bacteria usually found on small plasmids.	sulfonamide
2046bi2-013	14 hours	a82b8b3b-9d61-491a-92f8-71290727d995	2878	3759	+	mphE	98.31	94.76	card		macrolide
2046bi2-013	14 hours	a82b8b3b-9d61-491a-92f8-71290727d995	1358	2830	+	msrE	98.37	92.91	card		lincosamide;macrolide;oxazolidinone;phenicol;pleuromutilin;streptogramin;tetracycline
2046bi2-013	14 hours	ab6d1a36-2468-440a-b3f1-62abf0587a46	15422	16306	-	mphE	99.44	97.98	card		macrolide
2046bi2-013	14 hours	ab6d1a36-2468-440a-b3f1-62abf0587a46	13817	14635	-	sul2	99.26	96.97	card	Sul2 is a sulfonamide resistant dihydropteroate synthase of Gram-negative bacteria usually found on small plasmids.	sulfonamide
2046bi2-013	14 hours	ae897008-a1db-47ad-b76a-255d1f3e6372	4398	5174	-	sul2	92.65	87.38	card		sulfonamide
2046bi2-013	14 hours	ae897008-a1db-47ad-b76a-255d1f3e6372	5986	6892	-	mphE	97.06	85.61	card		macrolide
2046bi2-013	14 hours	ae897008-a1db-47ad-b76a-255d1f3e6372	6949	8412	-	msrE	94.78	82.94	card		lincosamide;macrolide;oxazolidinone;phenicol;pleuromutilin;streptogramin;tetracycline
2046bi2-013	14 hours	b33b2e91-f66a-40fe-9ac1-95eb4f70847e	9933	11401	+	msrE	98.92	97.58	card		lincosamide;macrolide;oxazolidinone;phenicol;pleuromutilin;streptogramin;tetracycline
2046bi2-013	14 hours	b33b2e91-f66a-40fe-9ac1-95eb4f70847e	11456	12330	+	mphE	98.42	97.75	card		macrolide
2046bi2-013	14 hours	b33b2e91-f66a-40fe-9ac1-95eb4f70847e	13117	13930	+	sul2	99.26	98.17	card		sulfonamide
2046bi2-013	14 hours	b6470bcf-c1c1-4b9b-a9b2-7ef283ab27bf	3664	4489	-	sul2	99.63	97.47	card	Sul2 is a sulfonamide resistant dihydropteroate synthase of Gram-negative bacteria usually found on small plasmids.	sulfonamide
2046bi2-013	14 hours	b6f6d891-d511-4727-9a54-c546096d7c2d	2306	3498	-	tet(J)	98.25	93.49	card		tetracycline
2046bi2-013	14 hours	b8d6baf1-f2a9-4df8-a0a9-5e34b751a674	906	2377	+	msrE	98.98	96.03	card		lincosamide;macrolide;oxazolidinone;phenicol;pleuromutilin;streptogramin;tetracycline
2046bi2-013	14 hours	b8d6baf1-f2a9-4df8-a0a9-5e34b751a674	2433	3317	+	mphE	98.31	95.22	card		macrolide
2046bi2-013	14 hours	b8d6baf1-f2a9-4df8-a0a9-5e34b751a674	4098	4908	+	sul2	98.28	96.12	card		sulfonamide
2046bi2-013	14 hours	bb9b9cc0-71d3-42ae-bca8-dee483029783	1	1361	-	msrE	91.87	97.74	card		lincosamide;macrolide;oxazolidinone;phenicol;pleuromutilin;streptogramin;tetracycline
2046bi2-013	14 hours	bd3526c8-7b6e-4256-8160-ca669b667503	22025	22834	-	sul2	98.28	95.51	card		sulfonamide
2046bi2-013	14 hours	bd3526c8-7b6e-4256-8160-ca669b667503	23633	24506	-	mphE	98.76	96.84	card	mphE is a macrolide phosphotransferase and resistance gene identified on a plasmid pRSB105	macrolide
2046bi2-013	14 hours	c0448a80-b93b-4ea8-92d6-1c9ef4d7d402	5990	6873	-	mphE	98.87	96.53	card		macrolide
2046bi2-013	14 hours	c0448a80-b93b-4ea8-92d6-1c9ef4d7d402	4388	5205	-	sul2	98.28	94.11	card		sulfonamide
2046bi2-013	14 hours	c0448a80-b93b-4ea8-92d6-1c9ef4d7d402	6929	8394	-	msrE	98.51	96.37	card	MsrE is an ABC-F subfamily protein expressed to Klebsiella pneumoniae that confers resistance to erythromycin and streptogramin B antibiotics. It is associated with plasmid DNA. It is also 100% identical to ABC-F type ribosomal protection protein Msr(E) which is in multiple species.	lincosamide;macrolide;oxazolidinone;phenicol;pleuromutilin;streptogramin;tetracycline
2046bi2-013	14 hours	c113cd31-cb3f-48ad-a5a3-8be522bdf18a	4229	5121	-	mphE	99.66	97.43	card	mphE is a macrolide phosphotransferase and resistance gene identified on a plasmid pRSB105	macrolide
2046bi2-013	14 hours	c113cd31-cb3f-48ad-a5a3-8be522bdf18a	2635	3440	-	sul2	98.41	96.83	card		sulfonamide
2046bi2-013	14 hours	c113cd31-cb3f-48ad-a5a3-8be522bdf18a	5177	6653	-	msrE	99.39	98.25	card	MsrE is an ABC-F subfamily protein expressed to Klebsiella pneumoniae that confers resistance to erythromycin and streptogramin B antibiotics. It is associated with plasmid DNA. It is also 100% identical to ABC-F type ribosomal protection protein Msr(E) which is in multiple species.	lincosamide;macrolide;oxazolidinone;phenicol;pleuromutilin;streptogramin;tetracycline
2046bi2-013	14 hours	c2e24024-fa21-4d3d-aed6-91ddbd41ac3d	9818	10593	+	sul2	93.5	96.44	card	Sul2 is a sulfonamide resistant dihydropteroate synthase of Gram-negative bacteria usually found on small plasmids.	sulfonamide
2046bi2-013	14 hours	c2e24024-fa21-4d3d-aed6-91ddbd41ac3d	8123	9016	+	mphE	99.55	97.66	card		macrolide
2046bi2-013	14 hours	c2e24024-fa21-4d3d-aed6-91ddbd41ac3d	6614	8067	+	msrE	97.83	96.64	card		lincosamide;macrolide;oxazolidinone;phenicol;pleuromutilin;streptogramin;tetracycline
2046bi2-013	14 hours	ce5ed4a8-9525-4696-8861-6fe11ad4af93	7	351	+	tet(34)	75.32	61.21	ncbi	oxytetracycline resistance phosphoribosyltransferase domain-containing protein Tet(34)	TETRACYCLINE
2046bi2-013	14 hours	e091cd3d-f08a-4976-b3aa-2084e7f8feeb	19495	20715	-	msrE	82.52	98.78	card		lincosamide;macrolide;oxazolidinone;phenicol;pleuromutilin;streptogramin;tetracycline
2046bi2-013	14 hours	e393d71f-6fb2-4067-ad3d-9d7482a23a71	6491	6937	+	tet(34)	96.75	60.4	ncbi	oxytetracycline resistance phosphoribosyltransferase domain-containing protein Tet(34)	TETRACYCLINE
2046bi2-013	14 hours	fae1a8c7-45a4-4e5c-ab1a-7f83492d167b	4857	5682	+	sul2	97.67	89.7	card		sulfonamide
2046bi2-013	14 hours	fae1a8c7-45a4-4e5c-ab1a-7f83492d167b	3203	4081	+	mphE	99.1	97.86	card	mphE is a macrolide phosphotransferase and resistance gene identified on a plasmid pRSB105	macrolide
2046bi2-013	14 hours	fae1a8c7-45a4-4e5c-ab1a-7f83492d167b	1673	3147	+	msrE	99.46	98.05	card		lincosamide;macrolide;oxazolidinone;phenicol;pleuromutilin;streptogramin;tetracycline
2046bi2-013	14 hours	fcfeb55b-2efa-44ad-bea9-e93134f248a6	7342	8153	+	sul2	98.65	96.72	card	Sul2 is a sulfonamide resistant dihydropteroate synthase of Gram-negative bacteria usually found on small plasmids.	sulfonamide
2046bi2-013	14 hours	fcfeb55b-2efa-44ad-bea9-e93134f248a6	4145	5613	+	msrE	99.12	97.98	card	MsrE is an ABC-F subfamily protein expressed to Klebsiella pneumoniae that confers resistance to erythromycin and streptogramin B antibiotics. It is associated with plasmid DNA. It is also 100% identical to ABC-F type ribosomal protection protein Msr(E) which is in multiple species.	lincosamide;macrolide;oxazolidinone;phenicol;pleuromutilin;streptogramin;tetracycline
2046bi2-013	14 hours	fcfeb55b-2efa-44ad-bea9-e93134f248a6	5669	6552	+	mphE	99.1	96.75	card		macrolide
2046bi2-013	14 hours	297f766c-3c4a-4ad8-8ec3-c4e0f6e542f7	10497	11304	-	sul2	98.41	96.95	card	Sul2 is a sulfonamide resistant dihydropteroate synthase of Gram-negative bacteria usually found on small plasmids.	sulfonamide
2046bi2-013	14 hours	297f766c-3c4a-4ad8-8ec3-c4e0f6e542f7	12092	12974	-	mphE	99.21	98.09	card	mphE is a macrolide phosphotransferase and resistance gene identified on a plasmid pRSB105	macrolide
2046bi2-013	14 hours	297f766c-3c4a-4ad8-8ec3-c4e0f6e542f7	13034	14501	-	msrE	98.98	97.77	card		lincosamide;macrolide;oxazolidinone;phenicol;pleuromutilin;streptogramin;tetracycline
2046bi2-013	14 hours	2fe6ed2a-a6c6-47a5-920a-0f264ccdf92f	14044	14855	-	sul2	98.65	96.23	card		sulfonamide
2046bi2-013	14 hours	2fe6ed2a-a6c6-47a5-920a-0f264ccdf92f	16582	18049	-	msrE	98.71	96.77	card		lincosamide;macrolide;oxazolidinone;phenicol;pleuromutilin;streptogramin;tetracycline
2046bi2-013	14 hours	2fe6ed2a-a6c6-47a5-920a-0f264ccdf92f	15642	16526	-	mphE	98.64	95.76	card	mphE is a macrolide phosphotransferase and resistance gene identified on a plasmid pRSB105	macrolide
2046bi2-013	14 hours	62b9adbb-a9e3-4f16-82d8-ebfbc9ca66f5	6067	7531	-	msrE	98.58	95.56	card		lincosamide;macrolide;oxazolidinone;phenicol;pleuromutilin;streptogramin;tetracycline
2046bi2-013	14 hours	62b9adbb-a9e3-4f16-82d8-ebfbc9ca66f5	5135	6011	-	mphE	97.97	94.74	card		macrolide
2046bi2-013	14 hours	62b9adbb-a9e3-4f16-82d8-ebfbc9ca66f5	3544	4344	-	sul2	96.94	93.7	card		sulfonamide
2046bi2-013	14 hours	82c68a5b-3639-45e9-89b2-8367c3970d21	8450	9296	-	mphE	94.35	88.85	card		macrolide
2046bi2-013	14 hours	82c68a5b-3639-45e9-89b2-8367c3970d21	9366	10749	-	msrE	91.87	82.59	card		lincosamide;macrolide;oxazolidinone;phenicol;pleuromutilin;streptogramin;tetracycline
2046bi2-013	14 hours	82c68a5b-3639-45e9-89b2-8367c3970d21	6891	7671	-	sul2	94.85	91.52	card		sulfonamide
2046bi2-013	14 hours	a2bdbd90-0f45-44ac-b6e6-2af723db8766	736	1611	+	mphE	97.85	95.59	card		macrolide
2046bi2-013	14 hours	a2bdbd90-0f45-44ac-b6e6-2af723db8766	2409	3219	+	sul2	97.79	92.28	card		sulfonamide
2046bi2-013	14 hours	b4bc1e4f-d273-4cec-8b66-3f0e910edc8c	8496	9383	+	mphE	100	99.1	card		macrolide
2046bi2-013	14 hours	b4bc1e4f-d273-4cec-8b66-3f0e910edc8c	6967	8440	+	msrE	99.12	97.65	card		lincosamide;macrolide;oxazolidinone;phenicol;pleuromutilin;streptogramin;tetracycline
2046bi2-013	14 hours	b4bc1e4f-d273-4cec-8b66-3f0e910edc8c	10177	10987	+	sul2	99.26	98.29	card	Sul2 is a sulfonamide resistant dihydropteroate synthase of Gram-negative bacteria usually found on small plasmids.	sulfonamide
2046bi2-013	14 hours	fd6f1dec-4087-4090-b908-2898305c0aa7	193	993	+	sul2	98.16	97.79	card		sulfonamide
2046bi2-013	14 hours	046e19a8-e7e4-436d-97f8-4944a3f439bf	11769	12573	-	sul2	98.41	98.14	card	Sul2 is a sulfonamide resistant dihydropteroate synthase of Gram-negative bacteria usually found on small plasmids.	sulfonamide
2046bi2-013	14 hours	2aaeba60-b76b-4fc9-b391-17baf0df3d0e	8406	9873	+	msrE	98.92	97.31	card		lincosamide;macrolide;oxazolidinone;phenicol;pleuromutilin;streptogramin;tetracycline
2046bi2-013	14 hours	2aaeba60-b76b-4fc9-b391-17baf0df3d0e	11612	12436	+	sul2	99.14	96.27	card	Sul2 is a sulfonamide resistant dihydropteroate synthase of Gram-negative bacteria usually found on small plasmids.	sulfonamide
2046bi2-013	14 hours	2aaeba60-b76b-4fc9-b391-17baf0df3d0e	9930	10818	+	mphE	99.32	97.43	card		macrolide
2046bi2-013	14 hours	45829577-8b98-455b-af70-3e6fb4c88066	7812	8698	-	mphE	98.87	96.77	card	mphE is a macrolide phosphotransferase and resistance gene identified on a plasmid pRSB105	macrolide
2046bi2-013	14 hours	45829577-8b98-455b-af70-3e6fb4c88066	6205	7018	-	sul2	98.9	96.96	card	Sul2 is a sulfonamide resistant dihydropteroate synthase of Gram-negative bacteria usually found on small plasmids.	sulfonamide
2046bi2-013	14 hours	519321f1-1dd2-4220-911f-5c1c340fb41b	8804	10280	-	msrE	99.32	97.78	card		lincosamide;macrolide;oxazolidinone;phenicol;pleuromutilin;streptogramin;tetracycline
2046bi2-013	14 hours	519321f1-1dd2-4220-911f-5c1c340fb41b	6262	7079	-	sul2	99.63	98.05	card	Sul2 is a sulfonamide resistant dihydropteroate synthase of Gram-negative bacteria usually found on small plasmids.	sulfonamide
2046bi2-013	14 hours	519321f1-1dd2-4220-911f-5c1c340fb41b	7868	8748	-	mphE	99.44	99.21	card	mphE is a macrolide phosphotransferase and resistance gene identified on a plasmid pRSB105	macrolide
2046bi2-013	14 hours	83e548d5-3f1d-45e9-ba19-8265632cb04e	14274	15162	-	mphE	99.66	98.65	card		macrolide
2046bi2-013	14 hours	83e548d5-3f1d-45e9-ba19-8265632cb04e	15220	16675	-	msrE	98.1	94.68	card		lincosamide;macrolide;oxazolidinone;phenicol;pleuromutilin;streptogramin;tetracycline
2046bi2-013	14 hours	83e548d5-3f1d-45e9-ba19-8265632cb04e	12675	13480	-	sul2	98.16	96.59	card	Sul2 is a sulfonamide resistant dihydropteroate synthase of Gram-negative bacteria usually found on small plasmids.	sulfonamide
2046bi2-013	14 hours	84148992-db81-4b0d-9f15-1029138fdbd2	3163	4636	+	msrE	99.12	96.84	card		lincosamide;macrolide;oxazolidinone;phenicol;pleuromutilin;streptogramin;tetracycline
2046bi2-013	14 hours	84148992-db81-4b0d-9f15-1029138fdbd2	4691	5561	+	mphE	98.08	95.81	card		macrolide
2046bi2-013	14 hours	84148992-db81-4b0d-9f15-1029138fdbd2	6358	7171	+	sul2	97.79	92.31	card		sulfonamide
2046bi2-013	14 hours	8a329b61-212e-46a0-acab-34418c1321b0	6006	6775	-	sul2	92.52	80.19	card		sulfonamide
2046bi2-013	14 hours	8a329b61-212e-46a0-acab-34418c1321b0	7561	8406	-	mphE	93.79	85.49	card		macrolide
2046bi2-013	14 hours	9b778661-530f-44c3-ae1f-73d007ca85ed	6047	7518	+	msrE	99.46	98.58	card		lincosamide;macrolide;oxazolidinone;phenicol;pleuromutilin;streptogramin;tetracycline
2046bi2-013	14 hours	9b778661-530f-44c3-ae1f-73d007ca85ed	7574	8455	+	mphE	99.44	98.31	card		macrolide
2046bi2-013	14 hours	9b778661-530f-44c3-ae1f-73d007ca85ed	9248	10057	+	sul2	99.26	99.02	card	Sul2 is a sulfonamide resistant dihydropteroate synthase of Gram-negative bacteria usually found on small plasmids.	sulfonamide
2046bi2-013	14 hours	a662d995-4f5b-40a2-857c-29f65c937e38	8569	9381	+	sul2	98.9	97.44	card	Sul2 is a sulfonamide resistant dihydropteroate synthase of Gram-negative bacteria usually found on small plasmids.	sulfonamide
2046bi2-013	14 hours	a662d995-4f5b-40a2-857c-29f65c937e38	6893	7777	+	mphE	99.21	96.19	card		macrolide
2046bi2-013	14 hours	a662d995-4f5b-40a2-857c-29f65c937e38	5370	6835	+	msrE	99.05	97.97	card		lincosamide;macrolide;oxazolidinone;phenicol;pleuromutilin;streptogramin;tetracycline
2046bi2-013	14 hours	a8a22a80-c578-4b35-8704-f4bd668f2a49	4611	5481	-	mphE	98.19	96.62	card		macrolide
2046bi2-013	14 hours	a8a22a80-c578-4b35-8704-f4bd668f2a49	5537	7003	-	msrE	99.05	96.83	card		lincosamide;macrolide;oxazolidinone;phenicol;pleuromutilin;streptogramin;tetracycline
2046bi2-013	14 hours	a8a22a80-c578-4b35-8704-f4bd668f2a49	3024	3824	-	sul2	97.92	96.57	card	Sul2 is a sulfonamide resistant dihydropteroate synthase of Gram-negative bacteria usually found on small plasmids.	sulfonamide
2046bi2-013	14 hours	b58080f0-17be-46bb-b46a-94fcb3f10fef	1525	2322	-	sul2	96.08	86.39	card		sulfonamide
2046bi2-013	14 hours	b58080f0-17be-46bb-b46a-94fcb3f10fef	3106	3979	-	mphE	97.4	93.58	card		macrolide
2046bi2-013	14 hours	b58080f0-17be-46bb-b46a-94fcb3f10fef	4040	5495	-	msrE	97.49	93.08	card		lincosamide;macrolide;oxazolidinone;phenicol;pleuromutilin;streptogramin;tetracycline
2046bi2-013	14 hours	cbdea807-0fb1-4881-8f8d-02104be96304	1341	2803	+	msrE	98.51	95.49	card		lincosamide;macrolide;oxazolidinone;phenicol;pleuromutilin;streptogramin;tetracycline
2046bi2-013	14 hours	cbdea807-0fb1-4881-8f8d-02104be96304	2858	3739	+	mphE	98.08	95.09	card	mphE is a macrolide phosphotransferase and resistance gene identified on a plasmid pRSB105	macrolide
2046bi2-013	14 hours	cbdea807-0fb1-4881-8f8d-02104be96304	4536	5353	+	sul2	98.77	94.69	card	Sul2 is a sulfonamide resistant dihydropteroate synthase of Gram-negative bacteria usually found on small plasmids.	sulfonamide
2046bi2-013	14 hours	d5f736df-69c1-463d-8a15-ceb5d86d8d17	2563	3371	+	sul2	98.65	97.68	card		sulfonamide
2046bi2-013	14 hours	d5f736df-69c1-463d-8a15-ceb5d86d8d17	883	1768	+	mphE	99.44	97.53	card	mphE is a macrolide phosphotransferase and resistance gene identified on a plasmid pRSB105	macrolide
2046bi2-013	14 hours	e9743a5a-13f2-4ba0-a99d-3c61682a94c5	7797	8686	+	mphE	99.77	98.88	card	mphE is a macrolide phosphotransferase and resistance gene identified on a plasmid pRSB105	macrolide
2046bi2-013	14 hours	e9743a5a-13f2-4ba0-a99d-3c61682a94c5	6267	7741	+	msrE	99.66	98.18	card		lincosamide;macrolide;oxazolidinone;phenicol;pleuromutilin;streptogramin;tetracycline
2046bi2-013	14 hours	e9743a5a-13f2-4ba0-a99d-3c61682a94c5	9480	10289	+	sul2	98.77	96.34	card		sulfonamide
2046bi2-013	14 hours	f53f34c3-2fc2-462f-8636-7279ee6f4f2e	3445	4307	+	mphE	96.84	91.92	card		macrolide
2046bi2-013	14 hours	f53f34c3-2fc2-462f-8636-7279ee6f4f2e	1917	3391	+	msrE	97.22	89.45	card		lincosamide;macrolide;oxazolidinone;phenicol;pleuromutilin;streptogramin;tetracycline
2046bi2-013	14 hours	f53f34c3-2fc2-462f-8636-7279ee6f4f2e	5084	5901	+	sul2	98.28	93.27	card		sulfonamide
2046bi2-013	14 hours	0d02b5ca-bee5-4127-b317-81125a0377fb	1	760	+	sul2	92.52	95.58	card	Sul2 is a sulfonamide resistant dihydropteroate synthase of Gram-negative bacteria usually found on small plasmids.	sulfonamide
2046bi2-013	14 hours	1ba8d59a-b6db-40d3-97f7-ef40159ae180	9034	9854	-	sul2	99.39	96.61	card		sulfonamide
2046bi2-013	14 hours	1ba8d59a-b6db-40d3-97f7-ef40159ae180	10638	11516	-	mphE	97.85	93.86	card		macrolide
2046bi2-013	14 hours	1ba8d59a-b6db-40d3-97f7-ef40159ae180	11574	13023	-	msrE	97.02	91.56	card		lincosamide;macrolide;oxazolidinone;phenicol;pleuromutilin;streptogramin;tetracycline
2046bi2-013	14 hours	224f7640-b525-49b0-b069-14089d10cab9	10684	11564	-	mphE	98.87	96.41	card		macrolide
2046bi2-013	14 hours	224f7640-b525-49b0-b069-14089d10cab9	11627	13080	-	msrE	97.63	95.61	card	MsrE is an ABC-F subfamily protein expressed to Klebsiella pneumoniae that confers resistance to erythromycin and streptogramin B antibiotics. It is associated with plasmid DNA. It is also 100% identical to ABC-F type ribosomal protection protein Msr(E) which is in multiple species.	lincosamide;macrolide;oxazolidinone;phenicol;pleuromutilin;streptogramin;tetracycline
2046bi2-013	14 hours	224f7640-b525-49b0-b069-14089d10cab9	9078	9886	-	sul2	99.02	98.41	card	Sul2 is a sulfonamide resistant dihydropteroate synthase of Gram-negative bacteria usually found on small plasmids.	sulfonamide
2046bi2-013	14 hours	2544714d-55a6-4d3d-8958-a106fbb07900	1	758	+	sul2	92.65	97.12	card		sulfonamide
2046bi2-013	14 hours	289fc32e-a7a5-464c-bcb9-4271899aef86	11653	12459	-	sul2	96.69	91.37	card		sulfonamide
2046bi2-013	14 hours	289fc32e-a7a5-464c-bcb9-4271899aef86	13234	14075	-	mphE	94.12	89.48	card		macrolide
2046bi2-013	14 hours	289fc32e-a7a5-464c-bcb9-4271899aef86	14131	15550	-	msrE	94.31	86.83	card		lincosamide;macrolide;oxazolidinone;phenicol;pleuromutilin;streptogramin;tetracycline
2046bi2-013	14 hours	2d78dfde-0118-4492-97f2-3f49a8371353	6129	7002	-	mphE	98.08	94.5	card	mphE is a macrolide phosphotransferase and resistance gene identified on a plasmid pRSB105	macrolide
2046bi2-013	14 hours	2d78dfde-0118-4492-97f2-3f49a8371353	4535	5344	-	sul2	98.41	96.48	card	Sul2 is a sulfonamide resistant dihydropteroate synthase of Gram-negative bacteria usually found on small plasmids.	sulfonamide
2046bi2-013	14 hours	5c202914-ff23-4cba-b4fa-69153cde0698	11092	12556	-	msrE	98.17	93.7	card	MsrE is an ABC-F subfamily protein expressed to Klebsiella pneumoniae that confers resistance to erythromycin and streptogramin B antibiotics. It is associated with plasmid DNA. It is also 100% identical to ABC-F type ribosomal protection protein Msr(E) which is in multiple species.	lincosamide;macrolide;oxazolidinone;phenicol;pleuromutilin;streptogramin;tetracycline
2046bi2-013	14 hours	5c202914-ff23-4cba-b4fa-69153cde0698	8568	9374	-	sul2	98.28	96.1	card	Sul2 is a sulfonamide resistant dihydropteroate synthase of Gram-negative bacteria usually found on small plasmids.	sulfonamide
2046bi2-013	14 hours	5c202914-ff23-4cba-b4fa-69153cde0698	10152	11035	-	mphE	99.21	97.53	card	mphE is a macrolide phosphotransferase and resistance gene identified on a plasmid pRSB105	macrolide
2046bi2-013	14 hours	5d49d2e7-5db3-4727-95e3-21df14f08350	10255	11727	-	msrE	99.19	97.51	card		lincosamide;macrolide;oxazolidinone;phenicol;pleuromutilin;streptogramin;tetracycline
2046bi2-013	14 hours	5d49d2e7-5db3-4727-95e3-21df14f08350	7729	8538	-	sul2	98.65	96.83	card	Sul2 is a sulfonamide resistant dihydropteroate synthase of Gram-negative bacteria usually found on small plasmids.	sulfonamide
2046bi2-013	14 hours	5d49d2e7-5db3-4727-95e3-21df14f08350	9321	10198	-	mphE	98.53	96.63	card		macrolide
2046bi2-013	14 hours	779eaddc-b703-4408-b452-471408ca7393	17091	17889	-	sul2	96.32	92.34	card	Sul2 is a sulfonamide resistant dihydropteroate synthase of Gram-negative bacteria usually found on small plasmids.	sulfonamide
2046bi2-013	14 hours	779eaddc-b703-4408-b452-471408ca7393	18669	19551	-	mphE	98.42	95.43	card		macrolide
2046bi2-013	14 hours	a33e717e-84f0-4828-9e7a-0e867fdac09b	8	818	+	sul2	99.02	98.05	card		sulfonamide
2046bi2-013	14 hours	b779c7f2-4fa6-44c4-98be-c1f43370d5bb	10801	11629	+	sul2	99.02	94.86	card		sulfonamide
2046bi2-013	14 hours	b779c7f2-4fa6-44c4-98be-c1f43370d5bb	9142	10012	+	mphE	97.85	96.37	card		macrolide
2046bi2-013	14 hours	b779c7f2-4fa6-44c4-98be-c1f43370d5bb	7618	9084	+	msrE	98.85	96.56	card	MsrE is an ABC-F subfamily protein expressed to Klebsiella pneumoniae that confers resistance to erythromycin and streptogramin B antibiotics. It is associated with plasmid DNA. It is also 100% identical to ABC-F type ribosomal protection protein Msr(E) which is in multiple species.	lincosamide;macrolide;oxazolidinone;phenicol;pleuromutilin;streptogramin;tetracycline
2046bi2-013	14 hours	d5fc2c80-75a5-475e-ac9d-74d62382156c	173	1059	+	mphE	99.55	97.75	card		macrolide
2046bi2-013	14 hours	d5fc2c80-75a5-475e-ac9d-74d62382156c	1854	2660	+	sul2	98.9	98.78	card	Sul2 is a sulfonamide resistant dihydropteroate synthase of Gram-negative bacteria usually found on small plasmids.	sulfonamide
2046bi2-013	14 hours	f180e9ac-fd25-4e3e-b573-7f2bc0b2172c	7071	7880	-	sul2	98.77	97.19	card	Sul2 is a sulfonamide resistant dihydropteroate synthase of Gram-negative bacteria usually found on small plasmids.	sulfonamide
2046bi2-013	14 hours	f180e9ac-fd25-4e3e-b573-7f2bc0b2172c	8667	9545	-	mphE	98.53	96.97	card	mphE is a macrolide phosphotransferase and resistance gene identified on a plasmid pRSB105	macrolide
2046bi2-013	14 hours	f180e9ac-fd25-4e3e-b573-7f2bc0b2172c	9600	11072	-	msrE	99.05	95.22	card		lincosamide;macrolide;oxazolidinone;phenicol;pleuromutilin;streptogramin;tetracycline
2046bi2-013	14 hours	f3e0cb93-ecf1-4c82-ab9e-1573d4cf8ac3	8077	8877	-	sul2	98.04	97.55	card		sulfonamide
2046bi2-013	14 hours	f3e0cb93-ecf1-4c82-ab9e-1573d4cf8ac3	10605	12067	-	msrE	98.85	98.11	card	MsrE is an ABC-F subfamily protein expressed to Klebsiella pneumoniae that confers resistance to erythromycin and streptogramin B antibiotics. It is associated with plasmid DNA. It is also 100% identical to ABC-F type ribosomal protection protein Msr(E) which is in multiple species.	lincosamide;macrolide;oxazolidinone;phenicol;pleuromutilin;streptogramin;tetracycline
2046bi2-013	14 hours	f3e0cb93-ecf1-4c82-ab9e-1573d4cf8ac3	9663	10546	-	mphE	99.55	98.42	card	mphE is a macrolide phosphotransferase and resistance gene identified on a plasmid pRSB105	macrolide
2046bi2-013	14 hours	fb830cc8-d037-4bc2-87bd-f8a6576e5c29	7915	9384	-	msrE	98.78	97.18	card		lincosamide;macrolide;oxazolidinone;phenicol;pleuromutilin;streptogramin;tetracycline
2046bi2-013	14 hours	fb830cc8-d037-4bc2-87bd-f8a6576e5c29	5387	6197	-	sul2	98.9	96.95	card	Sul2 is a sulfonamide resistant dihydropteroate synthase of Gram-negative bacteria usually found on small plasmids.	sulfonamide
2046bi2-013	14 hours	fb830cc8-d037-4bc2-87bd-f8a6576e5c29	6981	7860	-	mphE	99.21	98.08	card		macrolide
2046bi2-013	14 hours	fc2828fe-83df-4f82-9f67-93a817ed9f74	6938	7635	-	sul2	85.29	98.29	card	Sul2 is a sulfonamide resistant dihydropteroate synthase of Gram-negative bacteria usually found on small plasmids.	sulfonamide
2046bi2-013	14 hours	1c8372e1-6e57-4987-8689-bca7725b11e7	5337	6217	-	mphE	99.32	98.2	card		macrolide
2046bi2-013	14 hours	1c8372e1-6e57-4987-8689-bca7725b11e7	3727	4545	-	sul2	98.9	96.01	card	Sul2 is a sulfonamide resistant dihydropteroate synthase of Gram-negative bacteria usually found on small plasmids.	sulfonamide
2046bi2-013	14 hours	1c8372e1-6e57-4987-8689-bca7725b11e7	6273	7731	-	msrE	98.44	96.9	card	MsrE is an ABC-F subfamily protein expressed to Klebsiella pneumoniae that confers resistance to erythromycin and streptogramin B antibiotics. It is associated with plasmid DNA. It is also 100% identical to ABC-F type ribosomal protection protein Msr(E) which is in multiple species.	lincosamide;macrolide;oxazolidinone;phenicol;pleuromutilin;streptogramin;tetracycline
2046bi2-013	14 hours	01dbbeb5-eda0-4b14-83e6-5b89b544f9b4	5446	6329	-	mphE	99.44	98.09	card	mphE is a macrolide phosphotransferase and resistance gene identified on a plasmid pRSB105	macrolide
2046bi2-013	14 hours	01dbbeb5-eda0-4b14-83e6-5b89b544f9b4	11760	12552	+	sul2	96.2	93.02	card	Sul2 is a sulfonamide resistant dihydropteroate synthase of Gram-negative bacteria usually found on small plasmids.	sulfonamide
2046bi2-013	14 hours	01dbbeb5-eda0-4b14-83e6-5b89b544f9b4	3855	4660	-	sul2	97.67	95.84	card	Sul2 is a sulfonamide resistant dihydropteroate synthase of Gram-negative bacteria usually found on small plasmids.	sulfonamide
2046bi2-013	14 hours	01dbbeb5-eda0-4b14-83e6-5b89b544f9b4	6385	7859	-	msrE	99.59	99.12	card		lincosamide;macrolide;oxazolidinone;phenicol;pleuromutilin;streptogramin;tetracycline
2046bi2-013	14 hours	0336fcf3-80f9-4777-8071-a7fdefa8a014	5708	6577	+	mphE	96.72	91.1	card		macrolide
2046bi2-013	14 hours	0336fcf3-80f9-4777-8071-a7fdefa8a014	4175	5654	+	msrE	98.24	92.3	card		lincosamide;macrolide;oxazolidinone;phenicol;pleuromutilin;streptogramin;tetracycline
2046bi2-013	14 hours	0336fcf3-80f9-4777-8071-a7fdefa8a014	7363	8150	+	sul2	95.47	91.89	card		sulfonamide
2046bi2-013	14 hours	55a79793-2871-4c03-ab78-957f8607edfd	28147	28963	-	sul2	98.28	94.1	card	Sul2 is a sulfonamide resistant dihydropteroate synthase of Gram-negative bacteria usually found on small plasmids.	sulfonamide
2046bi2-013	14 hours	9257f5f6-8b07-4065-9b27-08d3b8c2a1a7	570	935	-	tet(34)	79.87	60.98	ncbi	oxytetracycline resistance phosphoribosyltransferase domain-containing protein Tet(34)	TETRACYCLINE
2046bi2-013	14 hours	948ebdf4-1f5b-4c57-8947-6b59dd837d99	19854	20740	-	mphE	99.89	99.1	card	mphE is a macrolide phosphotransferase and resistance gene identified on a plasmid pRSB105	macrolide
2046bi2-013	14 hours	948ebdf4-1f5b-4c57-8947-6b59dd837d99	18246	19059	-	sul2	99.26	98.29	card	Sul2 is a sulfonamide resistant dihydropteroate synthase of Gram-negative bacteria usually found on small plasmids.	sulfonamide
2046bi2-013	14 hours	948ebdf4-1f5b-4c57-8947-6b59dd837d99	20796	22266	-	msrE	99.25	98.52	card		lincosamide;macrolide;oxazolidinone;phenicol;pleuromutilin;streptogramin;tetracycline
2046bi2-013	14 hours	9dcdbec9-3e61-42f0-acae-6185e7501653	7813	8686	-	mphE	96.05	88.89	card		macrolide
2046bi2-013	14 hours	9dcdbec9-3e61-42f0-acae-6185e7501653	8742	10199	-	msrE	94.72	89.29	card		lincosamide;macrolide;oxazolidinone;phenicol;pleuromutilin;streptogramin;tetracycline
2046bi2-013	14 hours	9dcdbec9-3e61-42f0-acae-6185e7501653	6241	7033	-	sul2	96.2	92.58	card	Sul2 is a sulfonamide resistant dihydropteroate synthase of Gram-negative bacteria usually found on small plasmids.	sulfonamide
2046bi2-013	14 hours	afbecbe1-7754-4fb9-bc44-b7d40c82de8f	17676	18480	-	sul2	98.28	97.31	card	Sul2 is a sulfonamide resistant dihydropteroate synthase of Gram-negative bacteria usually found on small plasmids.	sulfonamide
2046bi2-013	14 hours	afbecbe1-7754-4fb9-bc44-b7d40c82de8f	19268	20147	-	mphE	98.76	95.85	card	mphE is a macrolide phosphotransferase and resistance gene identified on a plasmid pRSB105	macrolide
2046bi2-013	14 hours	afbecbe1-7754-4fb9-bc44-b7d40c82de8f	20203	21671	-	msrE	98.92	96.83	card		lincosamide;macrolide;oxazolidinone;phenicol;pleuromutilin;streptogramin;tetracycline
2046bi2-013	14 hours	b719028a-beff-4cd3-9381-e841f34ee8e7	512	898	-	tet(34)	84.42	63.85	ncbi	oxytetracycline resistance phosphoribosyltransferase domain-containing protein Tet(34)	TETRACYCLINE
2046bi2-013	14 hours	c1eac771-1165-43a0-b4d3-593db07b7c83	27618	27986	+	tet(34)	79.87	62.1	ncbi	oxytetracycline resistance phosphoribosyltransferase domain-containing protein Tet(34)	TETRACYCLINE
2046bi2-013	14 hours	ccad1c8a-d916-4bcc-9077-0e62036aa010	1598	3009	+	msrE	94.31	87.23	card		lincosamide;macrolide;oxazolidinone;phenicol;pleuromutilin;streptogramin;tetracycline
2046bi2-013	14 hours	ccad1c8a-d916-4bcc-9077-0e62036aa010	4644	5413	+	sul2	93.75	88.79	card		sulfonamide
2046bi2-013	14 hours	ccad1c8a-d916-4bcc-9077-0e62036aa010	3065	3906	+	mphE	93.33	86.56	card		macrolide
2046bi2-013	14 hours	e5c9160e-6f64-4aa9-ae07-ef758dfaed79	6394	7838	+	msrE	97.09	93.25	card		lincosamide;macrolide;oxazolidinone;phenicol;pleuromutilin;streptogramin;tetracycline
2046bi2-013	14 hours	e5c9160e-6f64-4aa9-ae07-ef758dfaed79	7897	8763	+	mphE	94.69	85.46	card		macrolide
2046bi2-013	14 hours	e5c9160e-6f64-4aa9-ae07-ef758dfaed79	9544	10342	+	sul2	95.1	83.87	card		sulfonamide
2046bi2-013	14 hours	ee26ee8f-3ef4-45f8-bf17-3ca500c13842	12839	13653	-	sul2	99.14	97.81	card	Sul2 is a sulfonamide resistant dihydropteroate synthase of Gram-negative bacteria usually found on small plasmids.	sulfonamide
2046bi2-013	14 hours	f16de3f0-6fca-478c-bc96-3c1ff958a57c	5367	6182	+	sul2	99.26	96.96	card		sulfonamide
2046bi2-013	14 hours	f16de3f0-6fca-478c-bc96-3c1ff958a57c	3690	4579	+	mphE	98.64	94.9	card		macrolide
2046bi2-013	14 hours	f16de3f0-6fca-478c-bc96-3c1ff958a57c	2178	3633	+	msrE	97.02	90.6	card		lincosamide;macrolide;oxazolidinone;phenicol;pleuromutilin;streptogramin;tetracycline
2046bi2-013	14 hours	f68d2e0f-797c-4c16-8a9e-0daf1cc3118a	22315	23084	-	sul2	92.16	83.29	card		sulfonamide
2046bi2-013	14 hours	f68d2e0f-797c-4c16-8a9e-0daf1cc3118a	5137	5934	+	sul2	96.45	88.63	card		sulfonamide
2046bi2-013	14 hours	f68d2e0f-797c-4c16-8a9e-0daf1cc3118a	23833	24681	-	mphE	93.67	85.62	card		macrolide
2046bi2-013	14 hours	f68d2e0f-797c-4c16-8a9e-0daf1cc3118a	3515	4326	+	mphE	88.81	80.23	card		macrolide
2046bi2-013	14 hours	f68d2e0f-797c-4c16-8a9e-0daf1cc3118a	24741	26160	-	msrE	94.44	86.48	card		lincosamide;macrolide;oxazolidinone;phenicol;pleuromutilin;streptogramin;tetracycline
2046bi2-013	14 hours	f68d2e0f-797c-4c16-8a9e-0daf1cc3118a	2046	3454	+	msrE	93.02	80.85	card		lincosamide;macrolide;oxazolidinone;phenicol;pleuromutilin;streptogramin;tetracycline
2046bi2-013	14 hours	0070a83e-c823-4242-b373-bdea46f5556c	16249	17716	+	msrE	98.1	95.66	card		lincosamide;macrolide;oxazolidinone;phenicol;pleuromutilin;streptogramin;tetracycline
2046bi2-013	14 hours	0070a83e-c823-4242-b373-bdea46f5556c	17770	18587	+	mphE	91.19	95.2	card		macrolide
2046bi2-013	14 hours	1b9a167e-73dd-464c-933a-993b90c8d8eb	23479	24936	+	msrE	98.17	96.16	card		lincosamide;macrolide;oxazolidinone;phenicol;pleuromutilin;streptogramin;tetracycline
2046bi2-013	14 hours	1b9a167e-73dd-464c-933a-993b90c8d8eb	9546	11016	-	msrE	98.85	96.5	card		lincosamide;macrolide;oxazolidinone;phenicol;pleuromutilin;streptogramin;tetracycline
2046bi2-013	14 hours	1b9a167e-73dd-464c-933a-993b90c8d8eb	24993	25865	+	mphE	97.4	94.73	card	mphE is a macrolide phosphotransferase and resistance gene identified on a plasmid pRSB105	macrolide
2046bi2-013	14 hours	1b9a167e-73dd-464c-933a-993b90c8d8eb	26639	27444	+	sul2	97.67	92.36	card	Sul2 is a sulfonamide resistant dihydropteroate synthase of Gram-negative bacteria usually found on small plasmids.	sulfonamide
2046bi2-013	14 hours	1b9a167e-73dd-464c-933a-993b90c8d8eb	8618	9490	-	mphE	98.53	97.29	card	mphE is a macrolide phosphotransferase and resistance gene identified on a plasmid pRSB105	macrolide
2046bi2-013	14 hours	1b9a167e-73dd-464c-933a-993b90c8d8eb	24993	25865	+	mphE	97.4	94.73	card	mphE is a macrolide phosphotransferase and resistance gene identified on a plasmid pRSB105	macrolide
2046bi2-013	14 hours	1b9a167e-73dd-464c-933a-993b90c8d8eb	7059	7869	-	sul2	98.53	95.87	card	Sul2 is a sulfonamide resistant dihydropteroate synthase of Gram-negative bacteria usually found on small plasmids.	sulfonamide
2046bi2-013	14 hours	1b9a167e-73dd-464c-933a-993b90c8d8eb	8618	9490	-	mphE	98.53	97.29	card	mphE is a macrolide phosphotransferase and resistance gene identified on a plasmid pRSB105	macrolide
2046bi2-013	14 hours	6d261f4c-494a-4295-8b65-4193e896f9da	16131	17601	+	msrE	98.31	94.45	card		lincosamide;macrolide;oxazolidinone;phenicol;pleuromutilin;streptogramin;tetracycline
2046bi2-013	14 hours	6d261f4c-494a-4295-8b65-4193e896f9da	19317	20126	+	sul2	98.28	95.63	card		sulfonamide
2046bi2-013	14 hours	6d261f4c-494a-4295-8b65-4193e896f9da	17653	18533	+	mphE	98.87	97.08	card		macrolide
2046bi2-013	14 hours	a2269a11-0544-42a3-b8ca-90975b8ee4ce	1368	2794	-	msrE	96.14	92.47	card		lincosamide;macrolide;oxazolidinone;phenicol;pleuromutilin;streptogramin;tetracycline
2046bi2-013	14 hours	a2269a11-0544-42a3-b8ca-90975b8ee4ce	429	1316	-	mphE	99.32	96.64	card	mphE is a macrolide phosphotransferase and resistance gene identified on a plasmid pRSB105	macrolide
2045Bix2-015	14 hours	0d99b593-a43b-4d9d-ae80-b9104da766c9	1342	1710	-	tet(34)	79.87	61.79	ncbi	oxytetracycline resistance phosphoribosyltransferase domain-containing protein Tet(34)	TETRACYCLINE
2045Bix2-015	14 hours	28ad2ec4-e98f-410f-be45-71b86e656631	8589	10039	-	msrE	97.49	95.77	card		lincosamide;macrolide;oxazolidinone;phenicol;pleuromutilin;streptogramin;tetracycline
2045Bix2-015	14 hours	28ad2ec4-e98f-410f-be45-71b86e656631	7657	8533	-	mphE	98.53	97.42	card	mphE is a macrolide phosphotransferase and resistance gene identified on a plasmid pRSB105	macrolide
2045Bix2-015	14 hours	28ad2ec4-e98f-410f-be45-71b86e656631	6087	6879	-	sul2	96.81	95.12	card	Sul2 is a sulfonamide resistant dihydropteroate synthase of Gram-negative bacteria usually found on small plasmids.	sulfonamide
2045Bix2-015	14 hours	663f2df5-7d52-47e6-b4ef-27d9a055c782	7155	7969	+	sul2	98.28	92.52	card	Sul2 is a sulfonamide resistant dihydropteroate synthase of Gram-negative bacteria usually found on small plasmids.	sulfonamide
2045Bix2-015	14 hours	663f2df5-7d52-47e6-b4ef-27d9a055c782	5474	6358	+	mphE	98.19	93.23	card		macrolide
2045Bix2-015	14 hours	663f2df5-7d52-47e6-b4ef-27d9a055c782	3950	5413	+	msrE	96.61	91.05	card		lincosamide;macrolide;oxazolidinone;phenicol;pleuromutilin;streptogramin;tetracycline
2045Bix2-015	14 hours	98134d6f-0fd7-40ce-af46-25e26554c659	3547	4362	-	sul2	98.41	94.33	card		sulfonamide
2045Bix2-015	14 hours	98134d6f-0fd7-40ce-af46-25e26554c659	5147	6020	-	mphE	97.97	97.38	card		macrolide
2045Bix2-015	14 hours	a70d81a0-0068-4a90-a017-f67ec56c5505	1200	1598	-	tet(34)	87.01	61.19	ncbi	oxytetracycline resistance phosphoribosyltransferase domain-containing protein Tet(34)	TETRACYCLINE
2045Bix2-015	14 hours	b30b22f2-7150-417b-ba27-e725c484126f	27788	28587	-	sul2	96.45	91.56	card		sulfonamide
2045Bix2-015	14 hours	c3683303-45b9-4703-9919-dd78ecb8c7a2	1856	3299	+	msrE	96.34	90.25	card		lincosamide;macrolide;oxazolidinone;phenicol;pleuromutilin;streptogramin;tetracycline
2045Bix2-015	14 hours	c3683303-45b9-4703-9919-dd78ecb8c7a2	3350	4220	+	mphE	96.84	91.41	card		macrolide
2045Bix2-015	14 hours	c3683303-45b9-4703-9919-dd78ecb8c7a2	5010	5814	+	sul2	96.69	89.9	card		sulfonamide
2045Bix2-015	14 hours	c98ed17e-06e3-403d-89fd-02ae848067b8	12961	14447	+	msrE	99.73	98.06	card	MsrE is an ABC-F subfamily protein expressed to Klebsiella pneumoniae that confers resistance to erythromycin and streptogramin B antibiotics. It is associated with plasmid DNA. It is also 100% identical to ABC-F type ribosomal protection protein Msr(E) which is in multiple species.	lincosamide;macrolide;oxazolidinone;phenicol;pleuromutilin;streptogramin;tetracycline
2045Bix2-015	14 hours	ec8474f7-2019-4a3b-bf68-44cc1b655e1b	23811	24665	-	mphE	95.37	86.94	card		macrolide
2045Bix2-015	14 hours	ec8474f7-2019-4a3b-bf68-44cc1b655e1b	22216	23028	-	sul2	99.14	97.07	card	Sul2 is a sulfonamide resistant dihydropteroate synthase of Gram-negative bacteria usually found on small plasmids.	sulfonamide
2045Bix2-015	14 hours	7d8f52b1-373e-401a-9a28-dbc7055d9f61	4964	5849	-	mphE	99.21	97.42	card	mphE is a macrolide phosphotransferase and resistance gene identified on a plasmid pRSB105	macrolide
2045Bix2-015	14 hours	7d8f52b1-373e-401a-9a28-dbc7055d9f61	3361	4174	-	sul2	98.41	95.65	card	Sul2 is a sulfonamide resistant dihydropteroate synthase of Gram-negative bacteria usually found on small plasmids.	sulfonamide
2045Bix2-015	14 hours	7d8f52b1-373e-401a-9a28-dbc7055d9f61	5905	7375	-	msrE	98.98	97.24	card	MsrE is an ABC-F subfamily protein expressed to Klebsiella pneumoniae that confers resistance to erythromycin and streptogramin B antibiotics. It is associated with plasmid DNA. It is also 100% identical to ABC-F type ribosomal protection protein Msr(E) which is in multiple species.	lincosamide;macrolide;oxazolidinone;phenicol;pleuromutilin;streptogramin;tetracycline
2045Bix2-015	14 hours	abf4c516-1049-4659-b4e0-174f17072925	2867	3748	+	mphE	98.87	97.2	card	mphE is a macrolide phosphotransferase and resistance gene identified on a plasmid pRSB105	macrolide
2045Bix2-015	14 hours	abf4c516-1049-4659-b4e0-174f17072925	1335	2807	+	msrE	99.32	98.18	card	MsrE is an ABC-F subfamily protein expressed to Klebsiella pneumoniae that confers resistance to erythromycin and streptogramin B antibiotics. It is associated with plasmid DNA. It is also 100% identical to ABC-F type ribosomal protection protein Msr(E) which is in multiple species.	lincosamide;macrolide;oxazolidinone;phenicol;pleuromutilin;streptogramin;tetracycline
2045Bix2-015	14 hours	abf4c516-1049-4659-b4e0-174f17072925	4542	5348	+	sul2	98.28	96.22	card		sulfonamide
2045Bix2-015	14 hours	e1bac655-b28d-4315-97fa-cdebcc03a76f	1713	2120	+	tet(34)	88.96	62.04	ncbi	oxytetracycline resistance phosphoribosyltransferase domain-containing protein Tet(34)	TETRACYCLINE
2045Bix2-015	14 hours	03342b96-5795-4234-84c9-c3ad761e8851	774	1577	+	sul2	94.85	84.95	card		sulfonamide
2045Bix2-015	14 hours	2babf61d-a06b-4d36-b6e7-a2ca79528d6f	7464	8275	+	sul2	98.28	92.98	card		sulfonamide
2045Bix2-015	14 hours	2babf61d-a06b-4d36-b6e7-a2ca79528d6f	5803	6675	+	mphE	97.4	94.2	card	mphE is a macrolide phosphotransferase and resistance gene identified on a plasmid pRSB105	macrolide
2045Bix2-015	14 hours	2babf61d-a06b-4d36-b6e7-a2ca79528d6f	4274	5747	+	msrE	98.31	95.25	card	MsrE is an ABC-F subfamily protein expressed to Klebsiella pneumoniae that confers resistance to erythromycin and streptogramin B antibiotics. It is associated with plasmid DNA. It is also 100% identical to ABC-F type ribosomal protection protein Msr(E) which is in multiple species.	lincosamide;macrolide;oxazolidinone;phenicol;pleuromutilin;streptogramin;tetracycline
2045Bix2-015	14 hours	7eeaa33f-a301-43fc-b357-7ba20b2e3238	3373	4181	-	sul2	98.04	95.39	card		sulfonamide
2045Bix2-015	14 hours	7eeaa33f-a301-43fc-b357-7ba20b2e3238	5875	7348	-	msrE	97.76	93.56	card		lincosamide;macrolide;oxazolidinone;phenicol;pleuromutilin;streptogramin;tetracycline
2045Bix2-015	14 hours	7eeaa33f-a301-43fc-b357-7ba20b2e3238	4957	5819	-	mphE	96.38	93.41	card		macrolide
2045Bix2-015	14 hours	aeac8e42-4964-48c6-aa82-434d5504e7a6	7936	8741	-	sul2	95.47	88.02	card		sulfonamide
2045Bix2-015	14 hours	7bfdf81f-eac6-4c95-b0e7-b7ae7ed68e93_1	9434	10890	+	msrE	96.27	89.59	card		lincosamide;macrolide;oxazolidinone;phenicol;pleuromutilin;streptogramin;tetracycline
2045Bix2-015	14 hours	7bfdf81f-eac6-4c95-b0e7-b7ae7ed68e93_1	10951	11797	+	mphE	95.03	89.97	card		macrolide
2045Bix2-015	14 hours	7bfdf81f-eac6-4c95-b0e7-b7ae7ed68e93_1	12559	13335	+	sul2	94.61	87.58	card		sulfonamide
2045Bix2-015	14 hours	db0316a2-bbba-469a-aca1-824f7016ccad	15976	17458	-	msrE	99.46	97.85	card	MsrE is an ABC-F subfamily protein expressed to Klebsiella pneumoniae that confers resistance to erythromycin and streptogramin B antibiotics. It is associated with plasmid DNA. It is also 100% identical to ABC-F type ribosomal protection protein Msr(E) which is in multiple species.	lincosamide;macrolide;oxazolidinone;phenicol;pleuromutilin;streptogramin;tetracycline
2045Bix2-015	14 hours	db0316a2-bbba-469a-aca1-824f7016ccad	13433	14246	-	sul2	99.39	97.92	card	Sul2 is a sulfonamide resistant dihydropteroate synthase of Gram-negative bacteria usually found on small plasmids.	sulfonamide
2045Bix2-015	14 hours	db0316a2-bbba-469a-aca1-824f7016ccad	15035	15920	-	mphE	99.32	97.76	card		macrolide
2045Bix2-015	14 hours	f9f84d7c-681e-4c64-b95d-3b9698742279	81	885	+	sul2	97.55	93.7	card	Sul2 is a sulfonamide resistant dihydropteroate synthase of Gram-negative bacteria usually found on small plasmids.	sulfonamide
2045Bix2-015	14 hours	f9f84d7c-681e-4c64-b95d-3b9698742279	7095	7889	-	sul2	96.2	93.34	card	Sul2 is a sulfonamide resistant dihydropteroate synthase of Gram-negative bacteria usually found on small plasmids.	sulfonamide
2045Bix2-015	14 hours	f9f84d7c-681e-4c64-b95d-3b9698742279	7095	7889	-	sul2	96.2	93.34	card	Sul2 is a sulfonamide resistant dihydropteroate synthase of Gram-negative bacteria usually found on small plasmids.	sulfonamide
2045Bix2-015	14 hours	f9f84d7c-681e-4c64-b95d-3b9698742279	81	885	+	sul2	97.55	93.7	card	Sul2 is a sulfonamide resistant dihydropteroate synthase of Gram-negative bacteria usually found on small plasmids.	sulfonamide
2045Bix2-015	14 hours	033454de-d893-49a9-be19-964c2c303551	338	1152	-	sul2	99.14	97.32	card	Sul2 is a sulfonamide resistant dihydropteroate synthase of Gram-negative bacteria usually found on small plasmids.	sulfonamide
2045Bix2-015	14 hours	033454de-d893-49a9-be19-964c2c303551	1931	2808	-	mphE	98.98	98.08	card	mphE is a macrolide phosphotransferase and resistance gene identified on a plasmid pRSB105	macrolide
2045Bix2-015	14 hours	033454de-d893-49a9-be19-964c2c303551	2864	4339	-	msrE	98.78	96.52	card		lincosamide;macrolide;oxazolidinone;phenicol;pleuromutilin;streptogramin;tetracycline
2048Ai2-036	14 hours	3ad2ff3a-8466-4b14-8941-6cfd60ec1f5b	6534	7320	-	sul2	96.2	93.52	card		sulfonamide
2048Ai2-036	14 hours	3ad2ff3a-8466-4b14-8941-6cfd60ec1f5b	9044	10492	-	msrE	97.63	95.55	card		lincosamide;macrolide;oxazolidinone;phenicol;pleuromutilin;streptogramin;tetracycline
2048Ai2-036	14 hours	3ad2ff3a-8466-4b14-8941-6cfd60ec1f5b	8108	8988	-	mphE	99.1	97.75	card	mphE is a macrolide phosphotransferase and resistance gene identified on a plasmid pRSB105	macrolide
2048Ai2-036	14 hours	406603df-0979-4f07-b75e-c168c5178838	162	1625	-	msrE	98.85	97.64	card	MsrE is an ABC-F subfamily protein expressed to Klebsiella pneumoniae that confers resistance to erythromycin and streptogramin B antibiotics. It is associated with plasmid DNA. It is also 100% identical to ABC-F type ribosomal protection protein Msr(E) which is in multiple species.	lincosamide;macrolide;oxazolidinone;phenicol;pleuromutilin;streptogramin;tetracycline
2048Ai2-036	14 hours	4f8f0c59-6041-4909-8ca9-e8b1badcaf84	22653	23467	-	sul2	99.14	95.74	card	Sul2 is a sulfonamide resistant dihydropteroate synthase of Gram-negative bacteria usually found on small plasmids.	sulfonamide
2048Ai2-036	14 hours	4f8f0c59-6041-4909-8ca9-e8b1badcaf84	22653	23467	-	sul2	99.14	95.74	card	Sul2 is a sulfonamide resistant dihydropteroate synthase of Gram-negative bacteria usually found on small plasmids.	sulfonamide
2048Ai2-036	14 hours	4f8f0c59-6041-4909-8ca9-e8b1badcaf84	24245	25124	-	mphE	98.87	96.29	card	mphE is a macrolide phosphotransferase and resistance gene identified on a plasmid pRSB105	macrolide
2048Ai2-036	14 hours	4f8f0c59-6041-4909-8ca9-e8b1badcaf84	25180	26645	-	msrE	98.64	96.84	card	MsrE is an ABC-F subfamily protein expressed to Klebsiella pneumoniae that confers resistance to erythromycin and streptogramin B antibiotics. It is associated with plasmid DNA. It is also 100% identical to ABC-F type ribosomal protection protein Msr(E) which is in multiple species.	lincosamide;macrolide;oxazolidinone;phenicol;pleuromutilin;streptogramin;tetracycline
2048Ai2-036	14 hours	60415cea-1db7-4196-8699-244f423d9ea5	5069	5875	-	sul2	98.41	95.85	card		sulfonamide
2048Ai2-036	14 hours	60a86eae-78b5-4a5b-8140-01ca2ea3e096	14894	16358	-	msrE	98.04	94.31	card		lincosamide;macrolide;oxazolidinone;phenicol;pleuromutilin;streptogramin;tetracycline
2048Ai2-036	14 hours	60a86eae-78b5-4a5b-8140-01ca2ea3e096	13960	14838	-	mphE	97.85	93.54	card	mphE is a macrolide phosphotransferase and resistance gene identified on a plasmid pRSB105	macrolide
2048Ai2-036	14 hours	60a86eae-78b5-4a5b-8140-01ca2ea3e096	12372	13181	-	sul2	98.65	96.71	card	Sul2 is a sulfonamide resistant dihydropteroate synthase of Gram-negative bacteria usually found on small plasmids.	sulfonamide
2048Ai2-036	14 hours	7c85ffc2-07a7-4140-ace4-069ffb100ab6	4187	4621	+	tet(34)	94.16	61.38	ncbi	oxytetracycline resistance phosphoribosyltransferase domain-containing protein Tet(34)	TETRACYCLINE
2048Ai2-036	14 hours	9565a937-3946-4c28-8058-e4ee6ffa2bc1	8994	9801	-	sul2	97.67	93.59	card		sulfonamide
2048Ai2-036	14 hours	9565a937-3946-4c28-8058-e4ee6ffa2bc1	10573	11446	-	mphE	97.74	93.29	card		macrolide
2048Ai2-036	14 hours	e0d8b8ae-edea-4e71-83c7-2fa884e277e0	12641	14107	-	msrE	98.44	95.56	card		lincosamide;macrolide;oxazolidinone;phenicol;pleuromutilin;streptogramin;tetracycline
2048Ai2-036	14 hours	e0d8b8ae-edea-4e71-83c7-2fa884e277e0	10087	10901	-	sul2	98.41	93.24	card	Sul2 is a sulfonamide resistant dihydropteroate synthase of Gram-negative bacteria usually found on small plasmids.	sulfonamide
2048Ai2-036	14 hours	e0d8b8ae-edea-4e71-83c7-2fa884e277e0	11701	12581	-	mphE	97.85	94.98	card		macrolide
2048Ai2-036	14 hours	ee2a7212-8dbc-4109-8a20-ca82204ec4d3	885	1698	+	sul2	99.39	97.8	card	Sul2 is a sulfonamide resistant dihydropteroate synthase of Gram-negative bacteria usually found on small plasmids.	sulfonamide
2048Ai2-036	14 hours	05c19991-e3f8-4295-9057-a77a378d85ee	4578	5375	-	sul2	96.81	91.99	card		sulfonamide
2048Ai2-036	14 hours	1d4d2574-2df0-4760-99c1-0d9e576d4d7c	2881	3681	-	sul2	97.18	95.39	card		sulfonamide
2048Ai2-036	14 hours	1d4d2574-2df0-4760-99c1-0d9e576d4d7c	4480	5359	-	mphE	99.1	97.64	card		macrolide
2048Ai2-036	14 hours	1d4d2574-2df0-4760-99c1-0d9e576d4d7c	5416	6883	-	msrE	98.64	94.96	card		lincosamide;macrolide;oxazolidinone;phenicol;pleuromutilin;streptogramin;tetracycline
2048Ai2-036	14 hours	291ba010-d26c-4c84-a774-a62e2ec7a620	13706	14520	-	sul2	99.26	97.32	card	Sul2 is a sulfonamide resistant dihydropteroate synthase of Gram-negative bacteria usually found on small plasmids.	sulfonamide
2048Ai2-036	14 hours	291ba010-d26c-4c84-a774-a62e2ec7a620	15313	16197	-	mphE	100	99.89	card	mphE is a macrolide phosphotransferase and resistance gene identified on a plasmid pRSB105	macrolide
2048Ai2-036	14 hours	291ba010-d26c-4c84-a774-a62e2ec7a620	16252	17716	-	msrE	99.25	98.92	card	MsrE is an ABC-F subfamily protein expressed to Klebsiella pneumoniae that confers resistance to erythromycin and streptogramin B antibiotics. It is associated with plasmid DNA. It is also 100% identical to ABC-F type ribosomal protection protein Msr(E) which is in multiple species.	lincosamide;macrolide;oxazolidinone;phenicol;pleuromutilin;streptogramin;tetracycline
2048Ai2-036	14 hours	36b292b7-b578-47dd-b6c5-8a2857d4cab1	1188	2005	+	sul2	99.51	98.05	card	Sul2 is a sulfonamide resistant dihydropteroate synthase of Gram-negative bacteria usually found on small plasmids.	sulfonamide
2048Ai2-036	14 hours	41c97de8-fdbe-4fe1-916c-73a3d0235841	709	1518	+	sul2	97.79	93.6	card	Sul2 is a sulfonamide resistant dihydropteroate synthase of Gram-negative bacteria usually found on small plasmids.	sulfonamide
2048Ai2-036	14 hours	42fb7f05-54a8-4989-bb37-19ee3973c781	16707	18182	-	msrE	99.25	97.51	card		lincosamide;macrolide;oxazolidinone;phenicol;pleuromutilin;streptogramin;tetracycline
2048Ai2-036	14 hours	42fb7f05-54a8-4989-bb37-19ee3973c781	15770	16652	-	mphE	99.32	98.2	card	mphE is a macrolide phosphotransferase and resistance gene identified on a plasmid pRSB105	macrolide
2048Ai2-036	14 hours	42fb7f05-54a8-4989-bb37-19ee3973c781	14174	14985	-	sul2	98.77	96.84	card	Sul2 is a sulfonamide resistant dihydropteroate synthase of Gram-negative bacteria usually found on small plasmids.	sulfonamide
2048Ai2-036	14 hours	5b8a5264-2e27-489f-8c7b-886447f91d8e	7	1207	+	msrE	81.03	97.2	card		lincosamide;macrolide;oxazolidinone;phenicol;pleuromutilin;streptogramin;tetracycline
2048Ai2-036	14 hours	5b8a5264-2e27-489f-8c7b-886447f91d8e	2923	3737	+	sul2	98.53	94.32	card	Sul2 is a sulfonamide resistant dihydropteroate synthase of Gram-negative bacteria usually found on small plasmids.	sulfonamide
2048Ai2-036	14 hours	5b8a5264-2e27-489f-8c7b-886447f91d8e	1263	2140	+	mphE	98.87	98.09	card	mphE is a macrolide phosphotransferase and resistance gene identified on a plasmid pRSB105	macrolide
2048Ai2-036	14 hours	8fb0f180-2918-4b58-bf4c-11fa88e1c3cd	10424	11894	+	msrE	97.7	91.16	card		lincosamide;macrolide;oxazolidinone;phenicol;pleuromutilin;streptogramin;tetracycline
2048Ai2-036	14 hours	8fb0f180-2918-4b58-bf4c-11fa88e1c3cd	11950	12831	+	mphE	96.05	87.3	card		macrolide
2048Ai2-036	14 hours	8fb0f180-2918-4b58-bf4c-11fa88e1c3cd	13611	14398	+	sul2	94.24	84.7	card		sulfonamide
2048Ai2-036	14 hours	a6c0f3ed-6ba9-4d93-ab26-e2702171af57	7228	8677	+	msrE	97.02	92.64	card		lincosamide;macrolide;oxazolidinone;phenicol;pleuromutilin;streptogramin;tetracycline
2048Ai2-036	14 hours	a6c0f3ed-6ba9-4d93-ab26-e2702171af57	8733	9623	+	mphE	97.63	90.79	card		macrolide
2048Ai2-036	14 hours	a6c0f3ed-6ba9-4d93-ab26-e2702171af57	10420	11230	+	sul2	97.55	93.26	card		sulfonamide
2048Ai2-036	14 hours	06ea6d94-d3d8-4bd3-b895-40f9f1d56abe	16700	18166	+	msrE	98.58	97.25	card		lincosamide;macrolide;oxazolidinone;phenicol;pleuromutilin;streptogramin;tetracycline
2048Ai2-036	14 hours	06ea6d94-d3d8-4bd3-b895-40f9f1d56abe	18222	19088	+	mphE	96.84	93.63	card		macrolide
2048Ai2-036	14 hours	06ea6d94-d3d8-4bd3-b895-40f9f1d56abe	19882	20697	+	sul2	98.28	93.25	card		sulfonamide
2048Ai2-036	14 hours	08bb0c53-e846-4dce-bebe-442ff17f6c17	24365	25167	-	sul2	96.32	90.16	card		sulfonamide
2048Ai2-036	14 hours	08bb0c53-e846-4dce-bebe-442ff17f6c17	25962	26841	-	mphE	97.74	92.56	card		macrolide
2048Ai2-036	14 hours	08bb0c53-e846-4dce-bebe-442ff17f6c17	26895	28340	-	msrE	97.22	94.15	card		lincosamide;macrolide;oxazolidinone;phenicol;pleuromutilin;streptogramin;tetracycline
2048Ai2-036	14 hours	1160af60-ca84-4587-8bd9-57de1538aea3	2966	3758	-	sul2	95.47	92.03	card		sulfonamide
2048Ai2-036	14 hours	1160af60-ca84-4587-8bd9-57de1538aea3	4565	5426	-	mphE	95.59	88.79	card		macrolide
2048Ai2-036	14 hours	14e81921-2926-4074-87c6-2e6e50254e64	18718	20167	-	msrE	97.7	93.8	card		lincosamide;macrolide;oxazolidinone;phenicol;pleuromutilin;streptogramin;tetracycline
2048Ai2-036	14 hours	14e81921-2926-4074-87c6-2e6e50254e64	17783	18662	-	mphE	98.19	95.2	card	mphE is a macrolide phosphotransferase and resistance gene identified on a plasmid pRSB105	macrolide
2048Ai2-036	14 hours	14e81921-2926-4074-87c6-2e6e50254e64	16209	17008	-	sul2	97.55	94.51	card	Sul2 is a sulfonamide resistant dihydropteroate synthase of Gram-negative bacteria usually found on small plasmids.	sulfonamide
2048Ai2-036	14 hours	301168d0-45d7-4a72-8f4f-bf2d4e30c736	12086	12880	+	sul2	95.83	89.63	card		sulfonamide
2048Ai2-036	14 hours	301168d0-45d7-4a72-8f4f-bf2d4e30c736	8968	10421	+	msrE	97.83	95.96	card		lincosamide;macrolide;oxazolidinone;phenicol;pleuromutilin;streptogramin;tetracycline
2048Ai2-036	14 hours	301168d0-45d7-4a72-8f4f-bf2d4e30c736	10474	11352	+	mphE	98.19	95.31	card		macrolide
2048Ai2-036	14 hours	324efd51-3343-4b46-93ba-e6cef84ac2aa	14494	15258	-	sul2	92.52	96.26	card		sulfonamide
2048Ai2-036	14 hours	373c352f-7f14-48e5-a03c-ef00ab5f40a1	17155	17967	-	sul2	99.02	97.32	card	Sul2 is a sulfonamide resistant dihydropteroate synthase of Gram-negative bacteria usually found on small plasmids.	sulfonamide
2048Ai2-036	14 hours	373c352f-7f14-48e5-a03c-ef00ab5f40a1	18760	19638	-	mphE	98.76	96.74	card		macrolide
2048Ai2-036	14 hours	373c352f-7f14-48e5-a03c-ef00ab5f40a1	19694	21168	-	msrE	99.05	97.45	card		lincosamide;macrolide;oxazolidinone;phenicol;pleuromutilin;streptogramin;tetracycline
2048Ai2-036	14 hours	45407ffa-d0ac-46e5-b1f2-bc0ef7aecceb	19358	20795	+	msrE	95.73	89.81	card		lincosamide;macrolide;oxazolidinone;phenicol;pleuromutilin;streptogramin;tetracycline
2048Ai2-036	14 hours	45407ffa-d0ac-46e5-b1f2-bc0ef7aecceb	20848	21709	+	mphE	95.37	89.7	card		macrolide
2048Ai2-036	14 hours	45407ffa-d0ac-46e5-b1f2-bc0ef7aecceb	22471	23272	+	sul2	97.06	91.77	card		sulfonamide
2048Ai2-036	14 hours	47292e9a-fe86-4691-ad19-5b70c08015ca	39098	39872	-	sul2	92.52	84.33	card		sulfonamide
2048Ai2-036	14 hours	47292e9a-fe86-4691-ad19-5b70c08015ca	40656	41487	-	mphE	92.99	87.46	card		macrolide
2048Ai2-036	14 hours	47292e9a-fe86-4691-ad19-5b70c08015ca	41542	42966	-	msrE	94.85	90.01	card		lincosamide;macrolide;oxazolidinone;phenicol;pleuromutilin;streptogramin;tetracycline
2048Ai2-036	14 hours	4e1a8b83-068e-469a-a0da-c9fa1430fdf8	6581	7398	-	sul2	99.39	94.65	card		sulfonamide
2048Ai2-036	14 hours	b56b756a-7213-4a64-a01a-060501a6abc0	3642	4443	-	sul2	98.16	96.33	card		sulfonamide
2048Ai2-036	14 hours	b56b756a-7213-4a64-a01a-060501a6abc0	5221	6092	-	mphE	96.84	90.84	card		macrolide
2048Ai2-036	14 hours	b56b756a-7213-4a64-a01a-060501a6abc0	6144	7599	-	msrE	97.56	92.63	card		lincosamide;macrolide;oxazolidinone;phenicol;pleuromutilin;streptogramin;tetracycline
2048Ai2-036	14 hours	beb4bc99-7e24-400f-bd57-ba3afeea2ba8	4795	5671	+	mphE	98.64	97.08	card		macrolide
2048Ai2-036	14 hours	beb4bc99-7e24-400f-bd57-ba3afeea2ba8	6462	7270	+	sul2	98.77	97.92	card	Sul2 is a sulfonamide resistant dihydropteroate synthase of Gram-negative bacteria usually found on small plasmids.	sulfonamide
2048Ai2-036	14 hours	beb4bc99-7e24-400f-bd57-ba3afeea2ba8	3264	4739	+	msrE	99.46	98.18	card	MsrE is an ABC-F subfamily protein expressed to Klebsiella pneumoniae that confers resistance to erythromycin and streptogramin B antibiotics. It is associated with plasmid DNA. It is also 100% identical to ABC-F type ribosomal protection protein Msr(E) which is in multiple species.	lincosamide;macrolide;oxazolidinone;phenicol;pleuromutilin;streptogramin;tetracycline
2048Ai2-036	14 hours	c7d3bf3e-2c88-4e20-b4d2-f1515c00ab5d	5237	6046	-	sul2	99.02	96.94	card		sulfonamide
2048Ai2-036	14 hours	c7d3bf3e-2c88-4e20-b4d2-f1515c00ab5d	6833	7716	-	mphE	98.76	95.42	card		macrolide
2048Ai2-036	14 hours	c7d3bf3e-2c88-4e20-b4d2-f1515c00ab5d	7771	9240	-	msrE	98.51	94.44	card		lincosamide;macrolide;oxazolidinone;phenicol;pleuromutilin;streptogramin;tetracycline
2048Ai2-036	14 hours	cb979169-d03d-4508-b222-732e9e7e771a	3283	4100	-	sul2	99.51	97.81	card	Sul2 is a sulfonamide resistant dihydropteroate synthase of Gram-negative bacteria usually found on small plasmids.	sulfonamide
2048Ai2-036	14 hours	cb979169-d03d-4508-b222-732e9e7e771a	4891	5768	-	mphE	98.64	97.42	card	mphE is a macrolide phosphotransferase and resistance gene identified on a plasmid pRSB105	macrolide
2048Ai2-036	14 hours	cb979169-d03d-4508-b222-732e9e7e771a	5824	7294	-	msrE	99.12	97.84	card	MsrE is an ABC-F subfamily protein expressed to Klebsiella pneumoniae that confers resistance to erythromycin and streptogramin B antibiotics. It is associated with plasmid DNA. It is also 100% identical to ABC-F type ribosomal protection protein Msr(E) which is in multiple species.	lincosamide;macrolide;oxazolidinone;phenicol;pleuromutilin;streptogramin;tetracycline
2048Ai2-036	14 hours	d81fdc55-cfb5-4859-8e87-933b1ebfbc13	12602	13412	-	sul2	99.14	97.43	card		sulfonamide
2048Ai2-036	14 hours	d81fdc55-cfb5-4859-8e87-933b1ebfbc13	14211	15091	-	mphE	98.64	96.42	card		macrolide
2048Ai2-036	14 hours	d81fdc55-cfb5-4859-8e87-933b1ebfbc13	15142	16613	-	msrE	98.31	94.25	card		lincosamide;macrolide;oxazolidinone;phenicol;pleuromutilin;streptogramin;tetracycline
2048Ai2-036	14 hours	f6ba6387-4f9a-4285-8f75-5f371943d297	4921	5781	-	mphE	96.5	94.99	card		macrolide
2048Ai2-036	14 hours	f6ba6387-4f9a-4285-8f75-5f371943d297	3324	4133	-	sul2	97.92	93.23	card		sulfonamide
2048Ai2-036	14 hours	12cb2a16-986f-4586-9533-fb589a3bb248	16951	18407	-	msrE	97.76	94.63	card		lincosamide;macrolide;oxazolidinone;phenicol;pleuromutilin;streptogramin;tetracycline
2048Ai2-036	14 hours	12cb2a16-986f-4586-9533-fb589a3bb248	16012	16893	-	mphE	98.53	96.96	card		macrolide
2048Ai2-036	14 hours	12cb2a16-986f-4586-9533-fb589a3bb248	14405	15224	-	sul2	98.77	94.34	card		sulfonamide
2048Ai2-036	14 hours	134c6330-6174-428c-8517-def0fc3f842b	7195	7997	-	sul2	97.67	94.89	card		sulfonamide
2048Ai2-036	14 hours	134c6330-6174-428c-8517-def0fc3f842b	8782	9667	-	mphE	99.1	96.08	card		macrolide
2048Ai2-036	14 hours	134c6330-6174-428c-8517-def0fc3f842b	9723	11190	-	msrE	98.98	97.57	card		lincosamide;macrolide;oxazolidinone;phenicol;pleuromutilin;streptogramin;tetracycline
2048Ai2-036	14 hours	2bdb6c8b-ecc3-426f-9cdc-caa37f658502	5815	6624	-	sul2	97.18	91.94	card	Sul2 is a sulfonamide resistant dihydropteroate synthase of Gram-negative bacteria usually found on small plasmids.	sulfonamide
2048Ai2-036	14 hours	2bdb6c8b-ecc3-426f-9cdc-caa37f658502	8339	9814	-	msrE	97.97	93.16	card		lincosamide;macrolide;oxazolidinone;phenicol;pleuromutilin;streptogramin;tetracycline
2048Ai2-036	14 hours	2bdb6c8b-ecc3-426f-9cdc-caa37f658502	7410	8283	-	mphE	97.85	94.18	card	mphE is a macrolide phosphotransferase and resistance gene identified on a plasmid pRSB105	macrolide
2048Ai2-036	14 hours	52cb3d32-3790-4901-8e8e-e7e5af8395a6	15004	15820	-	sul2	98.04	94.12	card		sulfonamide
2048Ai2-036	14 hours	52cb3d32-3790-4901-8e8e-e7e5af8395a6	17535	19010	-	msrE	99.05	97.11	card		lincosamide;macrolide;oxazolidinone;phenicol;pleuromutilin;streptogramin;tetracycline
2048Ai2-036	14 hours	52cb3d32-3790-4901-8e8e-e7e5af8395a6	16601	17481	-	mphE	98.76	97.53	card	mphE is a macrolide phosphotransferase and resistance gene identified on a plasmid pRSB105	macrolide
2048Ai2-036	14 hours	633d0195-34eb-4ba8-b795-010ec4d124ab	4090	4897	+	sul2	98.16	94.41	card	Sul2 is a sulfonamide resistant dihydropteroate synthase of Gram-negative bacteria usually found on small plasmids.	sulfonamide
2048Ai2-036	14 hours	633d0195-34eb-4ba8-b795-010ec4d124ab	912	2396	+	msrE	98.92	95.34	card		lincosamide;macrolide;oxazolidinone;phenicol;pleuromutilin;streptogramin;tetracycline
2048Ai2-036	14 hours	633d0195-34eb-4ba8-b795-010ec4d124ab	2446	3315	+	mphE	97.29	93.96	card		macrolide
2048Ai2-036	14 hours	6490a0e2-55b7-4f2a-b873-06b41fb6a832	4694	5566	-	mphE	98.31	96.51	card		macrolide
2048Ai2-036	14 hours	6490a0e2-55b7-4f2a-b873-06b41fb6a832	5621	7057	-	msrE	96.68	91.79	card		lincosamide;macrolide;oxazolidinone;phenicol;pleuromutilin;streptogramin;tetracycline
2048Ai2-036	14 hours	6490a0e2-55b7-4f2a-b873-06b41fb6a832	3093	3907	-	sul2	99.75	99.02	card	Sul2 is a sulfonamide resistant dihydropteroate synthase of Gram-negative bacteria usually found on small plasmids.	sulfonamide
2048Ai2-036	14 hours	72e081a2-4321-46ae-80c8-c6f915bf0c27	7665	8456	-	sul2	96.69	93.77	card		sulfonamide
2048Ai2-036	14 hours	72e081a2-4321-46ae-80c8-c6f915bf0c27	9234	10099	-	mphE	97.29	93.93	card		macrolide
2048Ai2-036	14 hours	72e081a2-4321-46ae-80c8-c6f915bf0c27	10154	11645	-	msrE	98.51	92.47	card		lincosamide;macrolide;oxazolidinone;phenicol;pleuromutilin;streptogramin;tetracycline
2048Ai2-036	14 hours	82266636-036f-49c5-b4a0-f3a996d4c666	8714	9518	-	sul2	97.79	93.56	card	Sul2 is a sulfonamide resistant dihydropteroate synthase of Gram-negative bacteria usually found on small plasmids.	sulfonamide
2048Ai2-036	14 hours	86864712-314a-44f5-a1ff-1bedb05e43a6	29494	30340	+	mphE	95.25	92.35	card	mphE is a macrolide phosphotransferase and resistance gene identified on a plasmid pRSB105	macrolide
2048Ai2-036	14 hours	86864712-314a-44f5-a1ff-1bedb05e43a6	31117	31925	+	sul2	98.77	97.07	card	Sul2 is a sulfonamide resistant dihydropteroate synthase of Gram-negative bacteria usually found on small plasmids.	sulfonamide
2048Ai2-036	14 hours	86864712-314a-44f5-a1ff-1bedb05e43a6	31117	31925	+	sul2	98.77	97.07	card	Sul2 is a sulfonamide resistant dihydropteroate synthase of Gram-negative bacteria usually found on small plasmids.	sulfonamide
2048Ai2-036	14 hours	86864712-314a-44f5-a1ff-1bedb05e43a6	27986	29438	+	msrE	97.43	94.7	card		lincosamide;macrolide;oxazolidinone;phenicol;pleuromutilin;streptogramin;tetracycline
2048Ai2-036	14 hours	9026d75c-814d-413b-a4f6-9e6fd7412cc0	8306	9114	-	sul2	98.77	96.34	card		sulfonamide
2048Ai2-036	14 hours	9026d75c-814d-413b-a4f6-9e6fd7412cc0	9896	10772	-	mphE	98.42	96.75	card		macrolide
2048Ai2-036	14 hours	9026d75c-814d-413b-a4f6-9e6fd7412cc0	10829	12303	-	msrE	98.64	95.85	card		lincosamide;macrolide;oxazolidinone;phenicol;pleuromutilin;streptogramin;tetracycline
2048Ai2-036	14 hours	97aa9721-5702-4171-a8f0-180a11acccaa	9304	10183	+	mphE	98.98	96.51	card	mphE is a macrolide phosphotransferase and resistance gene identified on a plasmid pRSB105	macrolide
2048Ai2-036	14 hours	97aa9721-5702-4171-a8f0-180a11acccaa	10974	11785	+	sul2	99.02	97.56	card	Sul2 is a sulfonamide resistant dihydropteroate synthase of Gram-negative bacteria usually found on small plasmids.	sulfonamide
2048Ai2-036	14 hours	bc8d23c0-4c69-4de4-9f71-801c2b74ba83	8321	9026	-	sul2	85.66	95.8	card	Sul2 is a sulfonamide resistant dihydropteroate synthase of Gram-negative bacteria usually found on small plasmids.	sulfonamide
2048Ai2-036	14 hours	c469fdb2-cf68-41fd-8bb1-f123a1ebb756	16901	17721	-	sul2	98.9	94.46	card		sulfonamide
2048Ai2-036	14 hours	c469fdb2-cf68-41fd-8bb1-f123a1ebb756	19462	20937	-	msrE	98.58	95.26	card		lincosamide;macrolide;oxazolidinone;phenicol;pleuromutilin;streptogramin;tetracycline
2048Ai2-036	14 hours	c469fdb2-cf68-41fd-8bb1-f123a1ebb756	18529	19406	-	mphE	98.42	94.84	card	mphE is a macrolide phosphotransferase and resistance gene identified on a plasmid pRSB105	macrolide
2048Ai2-036	14 hours	e6193de1-a573-423d-bb23-ea25bc2a2d78	17080	17881	-	sul2	98.16	97.19	card		sulfonamide
2048Ai2-036	14 hours	e6193de1-a573-423d-bb23-ea25bc2a2d78	19610	21059	-	msrE	98.17	98.37	card		lincosamide;macrolide;oxazolidinone;phenicol;pleuromutilin;streptogramin;tetracycline
2048Ai2-036	14 hours	e6193de1-a573-423d-bb23-ea25bc2a2d78	18673	19553	-	mphE	99.21	98.2	card	mphE is a macrolide phosphotransferase and resistance gene identified on a plasmid pRSB105	macrolide
2048Ai2-036	14 hours	e8cf95ca-7ab9-4b3f-a523-4e0b2ea0c95c	11634	12450	-	sul2	99.63	97.68	card		sulfonamide
2048Ai2-036	14 hours	e9c452f7-bfda-42e8-abf2-6eb29373c92f	9410	10201	-	sul2	96.08	90.53	card		sulfonamide
2048Ai2-036	14 hours	e9c452f7-bfda-42e8-abf2-6eb29373c92f	11895	13361	-	msrE	97.9	92.32	card		lincosamide;macrolide;oxazolidinone;phenicol;pleuromutilin;streptogramin;tetracycline
2048Ai2-036	14 hours	e9c452f7-bfda-42e8-abf2-6eb29373c92f	10966	11836	-	mphE	97.29	91.27	card		macrolide
2048Ai2-036	14 hours	ebd81a57-369f-4aac-ac0b-2ec0ea681561	6259	7734	-	msrE	98.78	96.92	card		lincosamide;macrolide;oxazolidinone;phenicol;pleuromutilin;streptogramin;tetracycline
2048Ai2-036	14 hours	ebd81a57-369f-4aac-ac0b-2ec0ea681561	3715	4526	-	sul2	99.02	97.81	card	Sul2 is a sulfonamide resistant dihydropteroate synthase of Gram-negative bacteria usually found on small plasmids.	sulfonamide
2048Ai2-036	14 hours	ebd81a57-369f-4aac-ac0b-2ec0ea681561	5318	6202	-	mphE	98.42	93.66	card	mphE is a macrolide phosphotransferase and resistance gene identified on a plasmid pRSB105	macrolide
2048Ai2-036	14 hours	f73facf5-d303-448b-a863-d6a05e6283cd	15346	16163	-	sul2	99.39	97.93	card	Sul2 is a sulfonamide resistant dihydropteroate synthase of Gram-negative bacteria usually found on small plasmids.	sulfonamide
2048Ai2-036	14 hours	f73facf5-d303-448b-a863-d6a05e6283cd	17877	19345	-	msrE	98.44	95.91	card		lincosamide;macrolide;oxazolidinone;phenicol;pleuromutilin;streptogramin;tetracycline
2048Ai2-036	14 hours	f73facf5-d303-448b-a863-d6a05e6283cd	16946	17823	-	mphE	98.76	97.08	card		macrolide
2048Ai2-036	14 hours	fb115b27-a087-467f-80ee-2e4cd229d49f	16007	17473	-	msrE	98.71	96.5	card	MsrE is an ABC-F subfamily protein expressed to Klebsiella pneumoniae that confers resistance to erythromycin and streptogramin B antibiotics. It is associated with plasmid DNA. It is also 100% identical to ABC-F type ribosomal protection protein Msr(E) which is in multiple species.	lincosamide;macrolide;oxazolidinone;phenicol;pleuromutilin;streptogramin;tetracycline
2048Ai2-036	14 hours	fb115b27-a087-467f-80ee-2e4cd229d49f	13475	14272	-	sul2	97.18	93.91	card	Sul2 is a sulfonamide resistant dihydropteroate synthase of Gram-negative bacteria usually found on small plasmids.	sulfonamide
2048Ai2-036	14 hours	fb115b27-a087-467f-80ee-2e4cd229d49f	15066	15951	-	mphE	98.08	92.8	card		macrolide
2048Ai2-036	14 hours	fdd2ef7d-26e4-4892-969e-2f990ba899c3	17269	18744	-	msrE	99.46	98.18	card		lincosamide;macrolide;oxazolidinone;phenicol;pleuromutilin;streptogramin;tetracycline
2048Ai2-036	14 hours	fdd2ef7d-26e4-4892-969e-2f990ba899c3	16339	17215	-	mphE	99.1	98.42	card		macrolide
2048Ai2-036	14 hours	fdd2ef7d-26e4-4892-969e-2f990ba899c3	14738	15555	-	sul2	99.63	98.54	card	Sul2 is a sulfonamide resistant dihydropteroate synthase of Gram-negative bacteria usually found on small plasmids.	sulfonamide
2048Ai2-036	14 hours	fe5a4add-08af-40de-9fe5-7d845bc3b04d	191	996	+	sul2	98.53	96.7	card	Sul2 is a sulfonamide resistant dihydropteroate synthase of Gram-negative bacteria usually found on small plasmids.	sulfonamide
2048Ai2-036	14 hours	1bf78535-1e26-4092-aee4-5d38517bfc84	4024	4904	+	mphE	98.76	97.53	card	mphE is a macrolide phosphotransferase and resistance gene identified on a plasmid pRSB105	macrolide
2048Ai2-036	14 hours	1bf78535-1e26-4092-aee4-5d38517bfc84	2505	3969	+	msrE	98.78	97.44	card		lincosamide;macrolide;oxazolidinone;phenicol;pleuromutilin;streptogramin;tetracycline
2048Ai2-036	14 hours	1bf78535-1e26-4092-aee4-5d38517bfc84	5697	6509	+	sul2	98.9	97.2	card		sulfonamide
2048Ai2-036	14 hours	277787ee-d0c1-4fa5-ae3e-763ac093517b	86065	86851	-	sul2	96.45	95.9	card	Sul2 is a sulfonamide resistant dihydropteroate synthase of Gram-negative bacteria usually found on small plasmids.	sulfonamide
2048Ai2-036	14 hours	277787ee-d0c1-4fa5-ae3e-763ac093517b	87633	88506	-	mphE	98.19	96.63	card	mphE is a macrolide phosphotransferase and resistance gene identified on a plasmid pRSB105	macrolide
2048Ai2-036	14 hours	277787ee-d0c1-4fa5-ae3e-763ac093517b	1450	2342	+	mphE	99.77	98.21	card	mphE is a macrolide phosphotransferase and resistance gene identified on a plasmid pRSB105	macrolide
2048Ai2-036	14 hours	277787ee-d0c1-4fa5-ae3e-763ac093517b	86065	86851	-	sul2	96.45	95.9	card	Sul2 is a sulfonamide resistant dihydropteroate synthase of Gram-negative bacteria usually found on small plasmids.	sulfonamide
2048Ai2-036	14 hours	277787ee-d0c1-4fa5-ae3e-763ac093517b	3120	3933	+	sul2	98.77	97.21	card	Sul2 is a sulfonamide resistant dihydropteroate synthase of Gram-negative bacteria usually found on small plasmids.	sulfonamide
2048Ai2-036	14 hours	277787ee-d0c1-4fa5-ae3e-763ac093517b	88561	89939	-	msrE	92.62	95.73	card		lincosamide;macrolide;oxazolidinone;phenicol;pleuromutilin;streptogramin;tetracycline
2048Ai2-036	14 hours	277787ee-d0c1-4fa5-ae3e-763ac093517b	5	1397	+	msrE	93.9	98.93	card		lincosamide;macrolide;oxazolidinone;phenicol;pleuromutilin;streptogramin;tetracycline
2048Ai2-036	14 hours	277787ee-d0c1-4fa5-ae3e-763ac093517b	3120	3933	+	sul2	98.77	97.21	card	Sul2 is a sulfonamide resistant dihydropteroate synthase of Gram-negative bacteria usually found on small plasmids.	sulfonamide
2048Ai2-036	14 hours	2f9aeaf8-61d2-476e-b51c-99bbb2e65cdb	5	745	+	sul2	89.95	95.61	card	Sul2 is a sulfonamide resistant dihydropteroate synthase of Gram-negative bacteria usually found on small plasmids.	sulfonamide
2048Ai2-036	14 hours	3859b0bc-516d-4c97-bf50-8fde39923332	962	1829	+	mphE	95.37	87.96	card		macrolide
2048Ai2-036	14 hours	3859b0bc-516d-4c97-bf50-8fde39923332	2614	3425	+	sul2	96.94	87.5	card		sulfonamide
2048Ai2-036	14 hours	52149f7b-37de-4519-89db-39a4e8994243	1828	2597	+	sul2	91.54	93.62	card		sulfonamide
2048Ai2-036	14 hours	5dbe1ae8-4d9d-4acc-b075-2437b4da75b1	10869	11686	+	sul2	95.71	82.18	card		sulfonamide
2048Ai2-036	14 hours	6d340896-f497-42f4-9d14-9b599ba5acc7	8688	9562	+	mphE	97.63	93.86	card	mphE is a macrolide phosphotransferase and resistance gene identified on a plasmid pRSB105	macrolide
2048Ai2-036	14 hours	6d340896-f497-42f4-9d14-9b599ba5acc7	7159	8631	+	msrE	98.92	95.97	card		lincosamide;macrolide;oxazolidinone;phenicol;pleuromutilin;streptogramin;tetracycline
2048Ai2-036	14 hours	6d340896-f497-42f4-9d14-9b599ba5acc7	10353	11163	+	sul2	98.53	95.63	card	Sul2 is a sulfonamide resistant dihydropteroate synthase of Gram-negative bacteria usually found on small plasmids.	sulfonamide
2048Ai2-036	14 hours	7e016027-69b9-4d4e-9802-461f4fe980a8	8444	8800	-	tet(34)	77.92	61.67	ncbi	oxytetracycline resistance phosphoribosyltransferase domain-containing protein Tet(34)	TETRACYCLINE
2048Ai2-036	14 hours	970e4bb2-bc3f-4733-b881-2962f67d03d4	12765	14223	+	msrE	97.76	91.76	card		lincosamide;macrolide;oxazolidinone;phenicol;pleuromutilin;streptogramin;tetracycline
2048Ai2-036	14 hours	970e4bb2-bc3f-4733-b881-2962f67d03d4	14280	15158	+	mphE	97.51	91.34	card		macrolide
2048Ai2-036	14 hours	970e4bb2-bc3f-4733-b881-2962f67d03d4	15946	16762	+	sul2	96.08	87.75	card		sulfonamide
2048Ai2-036	14 hours	a957102a-90ab-4fb1-b206-f533d33d9409	7861	8998	+	ugd	96.23	88.66	card		peptide
2048Ai2-036	14 hours	c5af374d-d0a8-4fc9-b7ab-4913aba43f3a	11036	11344	-	tet(34)	66.88	63.11	ncbi	oxytetracycline resistance phosphoribosyltransferase domain-containing protein Tet(34)	TETRACYCLINE
2048Ai2-036	14 hours	ccce8c2e-916a-41a1-861b-200c703cce3c	12632	13672	-	msr(E)	71.89	60.89	ncbi	ABC-F type ribosomal protection protein Msr(E)	MACROLIDE
2048Ai2-036	14 hours	ccce8c2e-916a-41a1-861b-200c703cce3c	10144	10927	-	sul2	94.36	89.04	card		sulfonamide
2048Ai2-036	14 hours	ccce8c2e-916a-41a1-861b-200c703cce3c	11692	12570	-	mphE	98.19	93.86	card		macrolide
2048Ai2-036	14 hours	e2f4d59d-178d-47d4-a3a6-448cd9bf10cc	23711	25170	-	msrE	97.29	91	card		lincosamide;macrolide;oxazolidinone;phenicol;pleuromutilin;streptogramin;tetracycline
2048Ai2-036	14 hours	e2f4d59d-178d-47d4-a3a6-448cd9bf10cc	22814	23657	-	mphE	93.45	90.15	card		macrolide
2048Ai2-036	14 hours	0f79dace-bb69-44a6-9a09-4ad0d51b91ba	12665	14137	-	msrE	98.85	96.98	card		lincosamide;macrolide;oxazolidinone;phenicol;pleuromutilin;streptogramin;tetracycline
2048Ai2-036	14 hours	0f79dace-bb69-44a6-9a09-4ad0d51b91ba	10128	10936	-	sul2	98.9	96.94	card	Sul2 is a sulfonamide resistant dihydropteroate synthase of Gram-negative bacteria usually found on small plasmids.	sulfonamide
2048Ai2-036	14 hours	0f79dace-bb69-44a6-9a09-4ad0d51b91ba	11725	12609	-	mphE	99.55	98.65	card	mphE is a macrolide phosphotransferase and resistance gene identified on a plasmid pRSB105	macrolide
2048Ai2-036	14 hours	5ad9eafa-9919-445a-ac46-75d88302a026	21702	22901	+	msrE	81.1	98.01	card		lincosamide;macrolide;oxazolidinone;phenicol;pleuromutilin;streptogramin;tetracycline
2048Ai2-036	14 hours	764ede1b-0ab3-46d2-94dc-6cdfb402f427	5514	6321	-	sul2	97.3	91.06	card		sulfonamide
2048Ai2-036	14 hours	764ede1b-0ab3-46d2-94dc-6cdfb402f427	7097	7956	-	mphE	95.71	88.98	card		macrolide
2048Ai2-036	14 hours	764ede1b-0ab3-46d2-94dc-6cdfb402f427	8026	9466	-	msrE	96.07	88.5	card		lincosamide;macrolide;oxazolidinone;phenicol;pleuromutilin;streptogramin;tetracycline
2048Ai2-036	14 hours	9311efad-26ef-4807-a106-6c5a2cdce35b	28746	29132	-	tet(34)	83.77	62.02	ncbi	oxytetracycline resistance phosphoribosyltransferase domain-containing protein Tet(34)	TETRACYCLINE
2048Ai2-036	14 hours	a94d4edc-190a-4d30-a0a5-9420f8f79c81	14961	16431	+	msrE	98.24	93.12	card		lincosamide;macrolide;oxazolidinone;phenicol;pleuromutilin;streptogramin;tetracycline
2048Ai2-036	14 hours	a94d4edc-190a-4d30-a0a5-9420f8f79c81	18161	18977	+	sul2	98.53	95.66	card		sulfonamide
2048Ai2-036	14 hours	a94d4edc-190a-4d30-a0a5-9420f8f79c81	16487	17375	+	mphE	99.32	97.09	card	mphE is a macrolide phosphotransferase and resistance gene identified on a plasmid pRSB105	macrolide
2048Ai2-036	14 hours	a9b0cceb-d868-49d7-920c-992ad940d7be	4797	6274	-	msrE	99.46	97.24	card		lincosamide;macrolide;oxazolidinone;phenicol;pleuromutilin;streptogramin;tetracycline
2048Ai2-036	14 hours	a9b0cceb-d868-49d7-920c-992ad940d7be	2251	3063	-	sul2	98.28	95.04	card		sulfonamide
2048Ai2-036	14 hours	a9b0cceb-d868-49d7-920c-992ad940d7be	3856	4741	-	mphE	99.77	98.09	card	mphE is a macrolide phosphotransferase and resistance gene identified on a plasmid pRSB105	macrolide
2048Ai2-036	14 hours	ce2c374e-fc8f-476d-bdad-ee03644340e9	38969	40450	-	msrE	99.53	97.98	card		lincosamide;macrolide;oxazolidinone;phenicol;pleuromutilin;streptogramin;tetracycline
2048Ai2-036	14 hours	ce2c374e-fc8f-476d-bdad-ee03644340e9	36451	37258	-	sul2	98.53	96.71	card	Sul2 is a sulfonamide resistant dihydropteroate synthase of Gram-negative bacteria usually found on small plasmids.	sulfonamide
2048Ai2-036	14 hours	ce2c374e-fc8f-476d-bdad-ee03644340e9	38050	38916	-	mphE	97.29	93.38	card	mphE is a macrolide phosphotransferase and resistance gene identified on a plasmid pRSB105	macrolide
2048Ai2-083	14 hours	a77ea8c9-a674-4c30-8e2a-6f0087d80ada	4263	5439	-	tet(H)	96.51	91.13	card		tetracycline
2048Ai2-083	14 hours	ac4fd23f-28e0-4679-901c-6bb3df4d9d83	7143	7951	+	sul2	99.02	98.65	card	Sul2 is a sulfonamide resistant dihydropteroate synthase of Gram-negative bacteria usually found on small plasmids.	sulfonamide
2048Ai2-083	14 hours	ac4fd23f-28e0-4679-901c-6bb3df4d9d83	10587	11387	+	sul2	97.43	95.6	card	Sul2 is a sulfonamide resistant dihydropteroate synthase of Gram-negative bacteria usually found on small plasmids.	sulfonamide
2048Ai2-083	14 hours	ac4fd23f-28e0-4679-901c-6bb3df4d9d83	11556	12356	+	APH(3'')-Ib	99.13	97.53	card	APH(3'')-Ib is an aminoglycoside phosphotransferase encoded by plasmids transposons integrative conjugative elements and chromosomes in Enterobacteriaceae and Pseudomonas spp.	aminoglycoside
2048Ai2-083	14 hours	ac4fd23f-28e0-4679-901c-6bb3df4d9d83	12356	13191	+	APH(6)-Id	99.16	97.15	card	APH(6)-Id is an aminoglycoside phosphotransferase encoded by plasmids integrative conjugative elements and chromosomal genomic islands in K. pneumoniae Salmonella spp. E. coli Shigella flexneri Providencia alcalifaciens Pseudomonas spp. V. cholerae Edwardsiella tarda Pasteurella multocida and Aeromonas bestiarum	aminoglycoside
2048Ai2-083	14 hours	ac4fd23f-28e0-4679-901c-6bb3df4d9d83	13523	14336	+	APH(3')-Ia	99.26	97.32	card	APH(3')-Ia is a transposon-encoded aminoglycoside phosphotransferase in E. coli and S. enterica. It is identical at the protein sequence to APH(3')-Ic an aminoglycoside phosphotransferase encoded by plasmids transposons and genomic islands in K. pneumoniae A. baumannii S. marcescens Corynebacterium spp. Photobacterium spp. and Citrobacter spp.	aminoglycoside
2048Ai2-083	14 hours	ae728b9a-0c7d-454a-9cc2-a39340f11f22	2814	3961	+	tet(H)	93.93	86	card		tetracycline
2048Ai2-083	14 hours	fdc0c6d9-5079-4496-a858-5a2029d5d995	7598	8386	+	APH(3'')-Ib	97.51	96.25	card	APH(3'')-Ib is an aminoglycoside phosphotransferase encoded by plasmids transposons integrative conjugative elements and chromosomes in Enterobacteriaceae and Pseudomonas spp.	aminoglycoside
2048Ai2-083	14 hours	fdc0c6d9-5079-4496-a858-5a2029d5d995	3182	3995	+	sul2	99.39	96.95	card	Sul2 is a sulfonamide resistant dihydropteroate synthase of Gram-negative bacteria usually found on small plasmids.	sulfonamide
2048Ai2-083	14 hours	fdc0c6d9-5079-4496-a858-5a2029d5d995	6615	7423	+	sul2	98.53	95.84	card	Sul2 is a sulfonamide resistant dihydropteroate synthase of Gram-negative bacteria usually found on small plasmids.	sulfonamide
2048Ai2-083	14 hours	77db08b7-daed-47b9-9c82-258d7f161a04	7151	7951	+	sul2	95.59	88.65	card		sulfonamide
2048Ai2-083	14 hours	77db08b7-daed-47b9-9c82-258d7f161a04	3997	5432	+	msrE	94.51	88.7	card		lincosamide;macrolide;oxazolidinone;phenicol;pleuromutilin;streptogramin;tetracycline
2048Ai2-083	14 hours	77db08b7-daed-47b9-9c82-258d7f161a04	5495	6382	+	mphE	97.74	91.63	card		macrolide
2048Ai2-083	14 hours	0a7691f5-1551-4bdb-ad71-bf68a0338668	17207	17485	+	tet(34)	61.04	61.7	ncbi	oxytetracycline resistance phosphoribosyltransferase domain-containing protein Tet(34)	TETRACYCLINE
2048Ai2-083	14 hours	e79e4965-9514-4416-a8f6-a25ad9f6f59d	16516	17697	+	tet(H)	96.43	91.1	card	TetH is a tetracycline efflux protein expressed in Gram-negative bacteria (Actinobacillus Acinetobacter Gallibacterium Histophilus Mannheimia Moraxella Pasteurella and Psychrobacter). Its gene is linked to the resistance genes sul2 and strAB which confer resistance to sulfamethoxazole and streptomycin respectively.	tetracycline
2048Ai2-083	14 hours	1e526032-ee78-41a4-baab-3e5c7671b6ee	86	861	-	sul2	92.52	86.17	card		sulfonamide
2048Ai2-083	14 hours	7eb73c7d-5d7a-4163-b6d6-07188cd66598	267	1075	-	sul2	98.77	97.56	card	Sul2 is a sulfonamide resistant dihydropteroate synthase of Gram-negative bacteria usually found on small plasmids.	sulfonamide
2148Bdev3009	14 hours	189bc96d-5cb8-4947-ae4d-0b2d0c48c0c1	1502	1801	+	tet(34)	65.58	60.4	ncbi	oxytetracycline resistance phosphoribosyltransferase domain-containing protein Tet(34)	TETRACYCLINE
2148Bdev3009	14 hours	429444ad-fa16-4ab6-bbb0-571c9d046f44	5844	6158	-	tet(34)	68.18	64.76	ncbi	oxytetracycline resistance phosphoribosyltransferase domain-containing protein Tet(34)	TETRACYCLINE
2148Bdev3009	14 hours	518048d8-a6fd-42e9-80e7-1e62b36dc2d9	3902	4315	-	tet(34)	89.61	61.59	ncbi	oxytetracycline resistance phosphoribosyltransferase domain-containing protein Tet(34)	TETRACYCLINE
2148Bdev3009	14 hours	5429c6bd-38f8-4e18-a90f-ef3323a708d9	6742	7029	-	tet(34)	61.69	60.42	ncbi	oxytetracycline resistance phosphoribosyltransferase domain-containing protein Tet(34)	TETRACYCLINE
2148Bdev3009	14 hours	660ae97b-a51e-4fa8-af42-26033ee32258	24573	24857	+	tet(34)	61.69	62.11	ncbi	oxytetracycline resistance phosphoribosyltransferase domain-containing protein Tet(34)	TETRACYCLINE
2148Bdev3009	14 hours	674699fe-52e8-4191-83e0-a9442c578701	1001	1393	-	tet(34)	85.06	63.36	ncbi	oxytetracycline resistance phosphoribosyltransferase domain-containing protein Tet(34)	TETRACYCLINE
2148Bdev3009	14 hours	84e9ba15-6412-4425-8b1f-f4034072aff2	4637	4945	-	tet(34)	66.88	60.19	ncbi	oxytetracycline resistance phosphoribosyltransferase domain-containing protein Tet(34)	TETRACYCLINE
2148Bdev3009	14 hours	8825b6aa-752a-461d-816a-162d9927a62e	679	1050	+	tet(34)	79.87	62.1	ncbi	oxytetracycline resistance phosphoribosyltransferase domain-containing protein Tet(34)	TETRACYCLINE
2148Bdev3009	14 hours	e0adb602-2936-43e2-b504-d3d2d5d11282	8947	9360	-	tet(34)	89.61	62.32	ncbi	oxytetracycline resistance phosphoribosyltransferase domain-containing protein Tet(34)	TETRACYCLINE
2148Bdev3009	14 hours	02372772-6b64-440c-b295-90e9a4000550	924	1331	+	tet(34)	88.31	60.58	ncbi	oxytetracycline resistance phosphoribosyltransferase domain-containing protein Tet(34)	TETRACYCLINE
2148Bdev3009	14 hours	95068949-f360-4603-8f15-bf8b8273ad32	5040	5351	-	tet(34)	67.53	62.5	ncbi	oxytetracycline resistance phosphoribosyltransferase domain-containing protein Tet(34)	TETRACYCLINE
2148Bdev3009	14 hours	a2fca759-5319-4ba6-800e-50a73ebc1ac5	4075	4425	-	tet(34)	75.97	61.54	ncbi	oxytetracycline resistance phosphoribosyltransferase domain-containing protein Tet(34)	TETRACYCLINE
2148Bdev3009	14 hours	ec97b7cd-4558-460b-ae53-053d562bb884	11951	12268	-	tet(34)	68.83	60.38	ncbi	oxytetracycline resistance phosphoribosyltransferase domain-containing protein Tet(34)	TETRACYCLINE
2145Ax8-011	14 hours	9a3ccf3d-c0fe-48fa-b2ec-13d64ac6d3bb	4733	5524	+	emrD	67.51	75.37	ncbi	multidrug efflux MFS transporter EmrD	EFFLUX
2146Bdev014	14 hours	4e360514-d6fe-4acc-9e33-d227fe362678	4847	5230	-	tet(34)	82.47	63.28	ncbi	oxytetracycline resistance phosphoribosyltransferase domain-containing protein Tet(34)	TETRACYCLINE
2146Bdev014	14 hours	80ebaee5-35b0-43c8-bad2-77a47107ded2	3136	3564	-	tet(34)	92.86	60.14	ncbi	oxytetracycline resistance phosphoribosyltransferase domain-containing protein Tet(34)	TETRACYCLINE
2146Bdev014	14 hours	a318b9c3-0ac1-44e2-9aa7-132d83401969	7	288	-	tet(34)	61.04	61.7	ncbi	oxytetracycline resistance phosphoribosyltransferase domain-containing protein Tet(34)	TETRACYCLINE
2146Bdev014	14 hours	a9e6c21b-4c71-402b-9f40-05976daa2612	3369	3806	-	tet(34)	94.81	60.27	ncbi	oxytetracycline resistance phosphoribosyltransferase domain-containing protein Tet(34)	TETRACYCLINE
2146Bdev014	14 hours	bb3470e8-0059-4db6-b625-a8c30e1a70ae	6232	6633	-	tet(34)	87.01	60.45	ncbi	oxytetracycline resistance phosphoribosyltransferase domain-containing protein Tet(34)	TETRACYCLINE
2146Bdev014	14 hours	e541995a-2f71-495d-bb64-d9582fe93acb	1152	1502	-	tet(34)	75.97	62.39	ncbi	oxytetracycline resistance phosphoribosyltransferase domain-containing protein Tet(34)	TETRACYCLINE
2146Bdev014	14 hours	f7cc6769-f9f1-4f7c-8dcf-4662a160e75f	4007	4330	-	tet(34)	70.13	60.19	ncbi	oxytetracycline resistance phosphoribosyltransferase domain-containing protein Tet(34)	TETRACYCLINE
2146Bdev014	14 hours	e8d4fee7-4551-42b1-af49-78e1aacd1e30	4794	5595	-	sul2	97.06	90.56	card		sulfonamide
2146Bdev014	14 hours	e8d4fee7-4551-42b1-af49-78e1aacd1e30	6389	7242	-	mphE	96.05	93.84	card		macrolide
2146Bdev014	14 hours	0ab0a06f-941e-4664-8201-660f261b2f48	2554	2973	-	tet(34)	90.91	60.71	ncbi	oxytetracycline resistance phosphoribosyltransferase domain-containing protein Tet(34)	TETRACYCLINE
2146Bdev014	14 hours	5f44104e-0fd5-4da2-9df7-868cc25cc7d6	5019	5324	+	tet(34)	67.53	60	ncbi	oxytetracycline resistance phosphoribosyltransferase domain-containing protein Tet(34)	TETRACYCLINE
2146Bdev014	14 hours	a4fe1c8a-f241-4dc8-8a56-4918b829c26b	1566	1880	-	tet(34)	68.83	62.26	ncbi	oxytetracycline resistance phosphoribosyltransferase domain-containing protein Tet(34)	TETRACYCLINE
2146Bdev014	14 hours	c0ddd808-8469-4e87-bef3-95d64c0c7f9b	1201	1500	-	tet(34)	64.94	61	ncbi	oxytetracycline resistance phosphoribosyltransferase domain-containing protein Tet(34)	TETRACYCLINE
2146Bdev014	14 hours	ea623234-bc1e-4c39-b9e4-471a31abe914	29054	29470	-	tet(34)	90.26	61.87	ncbi	oxytetracycline resistance phosphoribosyltransferase domain-containing protein Tet(34)	TETRACYCLINE
2146Bdev014	14 hours	f56c756a-fee8-4fc3-9104-f759949fd800	18061	18474	+	tet(34)	89.61	60.87	ncbi	oxytetracycline resistance phosphoribosyltransferase domain-containing protein Tet(34)	TETRACYCLINE
2146Bdev13	14 hours	0eadcbcf-4886-4c27-bc89-90801ecbe725	4590	5769	+	tet(H)	97.26	92.09	card		tetracycline
2146Bdev13	14 hours	1a563c79-f44c-48c0-b494-572121b61cb3	1170	2053	+	mphE	98.08	91.23	card		macrolide
2146Bdev13	14 hours	1a563c79-f44c-48c0-b494-572121b61cb3	2828	3640	+	sul2	98.04	94.09	card		sulfonamide
2146Bdev13	14 hours	9dbbe222-4a34-4bdb-afa3-d8331866206b	14532	15735	-	tet(H)	99.09	96.63	card	TetH is a tetracycline efflux protein expressed in Gram-negative bacteria (Actinobacillus Acinetobacter Gallibacterium Histophilus Mannheimia Moraxella Pasteurella and Psychrobacter). Its gene is linked to the resistance genes sul2 and strAB which confer resistance to sulfamethoxazole and streptomycin respectively.	tetracycline
2045Bi2-003	10 hours	051e5d84-f263-482a-974c-5dbf6ab9e03d	5238	6436	+	tet(H)	96.92	88.11	card		tetracycline
2045Bi2-003	10 hours	2460f4ea-4734-43a9-9f91-0cfe991c8766	759	1516	+	sul2	90.69	83.09	card		sulfonamide
2045Bi2-003	10 hours	2460f4ea-4734-43a9-9f91-0cfe991c8766	1677	2467	+	APH(3'')-Ib	96.14	90.8	card		aminoglycoside
2045Bi2-003	10 hours	2460f4ea-4734-43a9-9f91-0cfe991c8766	2476	3266	+	APH(6)-Id	93.31	85.56	card		aminoglycoside
2045Bi2-003	10 hours	2460f4ea-4734-43a9-9f91-0cfe991c8766	3611	4364	+	APH(3')-Ia	91.18	85.87	card		aminoglycoside
2045Bi2-003	10 hours	4955c570-aee2-46a7-a36f-8c33cad00f48	8903	9619	-	baeR	98.48	96.02	card		aminocoumarin;aminoglycoside
2045Bi2-003	10 hours	4955c570-aee2-46a7-a36f-8c33cad00f48	9616	11018	-	baeS	99.5	98.01	card		aminocoumarin;aminoglycoside
2045Bi2-003	10 hours	a17c56a5-741c-412b-8824-fc33d644eaf9	2509	4143	-	eptA	97.93	93.28	card		peptide
2045Bi2-003	10 hours	77553c06-c0ae-4bd6-8ee7-ef1da83b2157	29076	29802	-	APH(3')-Ia	88.73	98.35	card	APH(3')-Ia is a transposon-encoded aminoglycoside phosphotransferase in E. coli and S. enterica. It is identical at the protein sequence to APH(3')-Ic an aminoglycoside phosphotransferase encoded by plasmids transposons and genomic islands in K. pneumoniae A. baumannii S. marcescens Corynebacterium spp. Photobacterium spp. and Citrobacter spp.	aminoglycoside
2045Bi2-003	10 hours	67f7d5be-7057-465c-8704-2d205312cde2	5468	6271	-	sul2	97.55	95.75	card		sulfonamide
2045Bi2-003	10 hours	67f7d5be-7057-465c-8704-2d205312cde2	7975	9439	-	msrE	97.76	93.53	card		lincosamide;macrolide;oxazolidinone;phenicol;pleuromutilin;streptogramin;tetracycline
2045Bi2-003	10 hours	67f7d5be-7057-465c-8704-2d205312cde2	7052	7921	-	mphE	97.63	94.72	card	mphE is a macrolide phosphotransferase and resistance gene identified on a plasmid pRSB105	macrolide
2045Bi2-003	10 hours	440ba54d-cf65-4a6b-98aa-24fd8fcccf44	12418	13230	-	APH(3')-Ia	99.14	95.09	card		aminoglycoside
2045Bi2-003	10 hours	440ba54d-cf65-4a6b-98aa-24fd8fcccf44	13568	14400	-	APH(6)-Id	98.33	94.81	card		aminoglycoside
2045Bi2-003	10 hours	440ba54d-cf65-4a6b-98aa-24fd8fcccf44	15367	16178	-	sul2	98.65	96.6	card		sulfonamide
2045Bi2-003	10 hours	440ba54d-cf65-4a6b-98aa-24fd8fcccf44	14400	15197	-	APH(3'')-Ib	98.76	97.03	card	APH(3'')-Ib is an aminoglycoside phosphotransferase encoded by plasmids transposons integrative conjugative elements and chromosomes in Enterobacteriaceae and Pseudomonas spp.	aminoglycoside
2045Bi2-004	10 hours	08b8a9c7-a6e4-4489-a99c-2c1fa2710334	144	993	+	APH(3')-Ia	98.9	92.52	card		aminoglycoside
2045Bi2-004	10 hours	0b09e40e-4f28-43f7-99bf-b00e08c25892	7710	8424	-	sul2	85.66	88.02	card		sulfonamide
2045Bi2-004	10 hours	0b09e40e-4f28-43f7-99bf-b00e08c25892	6759	7542	-	APH(3'')-Ib	96.14	88.34	card		aminoglycoside
2045Bi2-004	10 hours	0b09e40e-4f28-43f7-99bf-b00e08c25892	4829	5616	-	APH(3')-Ia	92.52	81.43	card		aminoglycoside
2045Bi2-004	10 hours	0b09e40e-4f28-43f7-99bf-b00e08c25892	5946	6759	-	APH(6)-Id	94.15	82.42	card		aminoglycoside
2045Bi2-004	10 hours	0c194bf7-6d04-4519-b646-07b183f6b907	4358	5552	+	tet(H)	98.75	97.19	card	TetH is a tetracycline efflux protein expressed in Gram-negative bacteria (Actinobacillus Acinetobacter Gallibacterium Histophilus Mannheimia Moraxella Pasteurella and Psychrobacter). Its gene is linked to the resistance genes sul2 and strAB which confer resistance to sulfamethoxazole and streptomycin respectively.	tetracycline
2045Bi2-004	10 hours	0d51b836-d5e9-4dec-9bcf-db51a26f1498	9416	10597	+	tet(H)	97.26	94.78	card		tetracycline
2045Bi2-004	10 hours	0ddf98eb-d167-42ec-93e8-2ea4fbb05e30	14289	15117	+	APH(6)-Id	97.37	91.87	card		aminoglycoside
2045Bi2-004	10 hours	0ddf98eb-d167-42ec-93e8-2ea4fbb05e30	12509	13313	+	sul2	96.69	90.39	card		sulfonamide
2045Bi2-004	10 hours	0ddf98eb-d167-42ec-93e8-2ea4fbb05e30	15441	16247	+	APH(3')-Ia	97.43	91.67	card		aminoglycoside
2045Bi2-004	10 hours	0ddf98eb-d167-42ec-93e8-2ea4fbb05e30	13481	14289	+	APH(3'')-Ib	97.64	90.1	card	APH(3'')-Ib is an aminoglycoside phosphotransferase encoded by plasmids transposons integrative conjugative elements and chromosomes in Enterobacteriaceae and Pseudomonas spp.	aminoglycoside
2045Bi2-004	10 hours	0fed2524-2f65-494d-a1b7-8597cd0d5783	16	823	+	APH(3')-Ia	97.67	89.96	card		aminoglycoside
2045Bi2-004	10 hours	1768c520-d861-4db9-bfe6-9040da1547d2	20834	22035	-	tet(H)	98.92	97.45	card		tetracycline
2045Bi2-004	10 hours	1e4df186-ba0c-45e5-ae54-22293de9c3b0	27750	28933	-	tet(H)	97.51	92.67	card		tetracycline
2045Bi2-004	10 hours	214e7752-d9a5-4c12-9e8e-53ac06af44ff	365	733	+	tet(34)	79.87	60.48	ncbi	oxytetracycline resistance phosphoribosyltransferase domain-containing protein Tet(34)	TETRACYCLINE
2045Bi2-004	10 hours	243b7f5f-43a2-456d-b828-fc5326d117ee	7560	8375	+	sul2	98.04	93.39	card	Sul2 is a sulfonamide resistant dihydropteroate synthase of Gram-negative bacteria usually found on small plasmids.	sulfonamide
2045Bi2-004	10 hours	243b7f5f-43a2-456d-b828-fc5326d117ee	8546	9344	+	APH(3'')-Ib	98.01	95.58	card	APH(3'')-Ib is an aminoglycoside phosphotransferase encoded by plasmids transposons integrative conjugative elements and chromosomes in Enterobacteriaceae and Pseudomonas spp.	aminoglycoside
2045Bi2-004	10 hours	243b7f5f-43a2-456d-b828-fc5326d117ee	9344	10177	+	APH(6)-Id	98.21	93.88	card	APH(6)-Id is an aminoglycoside phosphotransferase encoded by plasmids integrative conjugative elements and chromosomal genomic islands in K. pneumoniae Salmonella spp. E. coli Shigella flexneri Providencia alcalifaciens Pseudomonas spp. V. cholerae Edwardsiella tarda Pasteurella multocida and Aeromonas bestiarum	aminoglycoside
2045Bi2-004	10 hours	243b7f5f-43a2-456d-b828-fc5326d117ee	10505	11313	+	APH(3')-Ia	98.65	95.24	card	APH(3')-Ia is a transposon-encoded aminoglycoside phosphotransferase in E. coli and S. enterica. It is identical at the protein sequence to APH(3')-Ic an aminoglycoside phosphotransferase encoded by plasmids transposons and genomic islands in K. pneumoniae A. baumannii S. marcescens Corynebacterium spp. Photobacterium spp. and Citrobacter spp.	aminoglycoside
2045Bi2-004	10 hours	25e79347-9f9b-47db-8c53-8dc7199f9992	18128	19256	-	tet(H)	93.18	86.92	card		tetracycline
2045Bi2-004	10 hours	2dbe912b-52b9-4de6-81be-b37c72b53592	11324	12518	+	tet(H)	99.17	97.92	card	TetH is a tetracycline efflux protein expressed in Gram-negative bacteria (Actinobacillus Acinetobacter Gallibacterium Histophilus Mannheimia Moraxella Pasteurella and Psychrobacter). Its gene is linked to the resistance genes sul2 and strAB which confer resistance to sulfamethoxazole and streptomycin respectively.	tetracycline
2045Bi2-004	10 hours	2ffa3055-abd9-4591-a454-66378a1f9565	25522	26704	-	tet(H)	97.34	94.21	card		tetracycline
2045Bi2-004	10 hours	30f70147-5bdf-4b09-ae57-701af3b5b68d	12894	14084	+	tet(H)	96.18	89.65	card		tetracycline
2045Bi2-004	10 hours	3885baaf-5a3a-41c7-903b-163cfc8855b1	3166	4000	-	APH(6)-Id	98.92	97.16	card	APH(6)-Id is an aminoglycoside phosphotransferase encoded by plasmids integrative conjugative elements and chromosomal genomic islands in K. pneumoniae Salmonella spp. E. coli Shigella flexneri Providencia alcalifaciens Pseudomonas spp. V. cholerae Edwardsiella tarda Pasteurella multocida and Aeromonas bestiarum	aminoglycoside
2045Bi2-004	10 hours	3885baaf-5a3a-41c7-903b-163cfc8855b1	4000	4798	-	APH(3'')-Ib	99.38	97.89	card	APH(3'')-Ib is an aminoglycoside phosphotransferase encoded by plasmids transposons integrative conjugative elements and chromosomes in Enterobacteriaceae and Pseudomonas spp.	aminoglycoside
2045Bi2-004	10 hours	3885baaf-5a3a-41c7-903b-163cfc8855b1	4965	5777	-	sul2	99.39	97.8	card	Sul2 is a sulfonamide resistant dihydropteroate synthase of Gram-negative bacteria usually found on small plasmids.	sulfonamide
2045Bi2-004	10 hours	3885baaf-5a3a-41c7-903b-163cfc8855b1	2017	2831	-	APH(3')-Ia	99.63	97.19	card		aminoglycoside
2045Bi2-004	10 hours	3eea6bab-f58f-4276-91c9-0fb17bc6c6ef	18936	20113	-	tet(H)	97.51	93.96	card		tetracycline
2045Bi2-004	10 hours	485d69c5-8d69-404b-8e4a-79c9998e1bbb	520	1324	+	APH(3')-Ia	96.69	87.38	card		aminoglycoside
2045Bi2-004	10 hours	517a6713-1e4e-4de3-affe-c4856c367cb2	5312	6467	+	tet(H)	94.6	88.26	card		tetracycline
2045Bi2-004	10 hours	52e9be7f-4f9d-4535-acbe-6a851782d5f6	17410	18620	+	tet(H)	99.75	96.54	card		tetracycline
2045Bi2-004	10 hours	5c851814-ca08-443e-b8cc-75c1505b26ac	22923	24108	-	tet(H)	98.09	96.77	card		tetracycline
2045Bi2-004	10 hours	632880fb-5026-4ebe-9ac2-b4eb7e959d52	6739	7528	+	APH(3')-Ia	96.57	90.59	card	APH(3')-Ia is a transposon-encoded aminoglycoside phosphotransferase in E. coli and S. enterica. It is identical at the protein sequence to APH(3')-Ic an aminoglycoside phosphotransferase encoded by plasmids transposons and genomic islands in K. pneumoniae A. baumannii S. marcescens Corynebacterium spp. Photobacterium spp. and Citrobacter spp.	aminoglycoside
2045Bi2-004	10 hours	632880fb-5026-4ebe-9ac2-b4eb7e959d52	3810	4631	+	sul2	98.77	92.67	card	Sul2 is a sulfonamide resistant dihydropteroate synthase of Gram-negative bacteria usually found on small plasmids.	sulfonamide
2045Bi2-004	10 hours	632880fb-5026-4ebe-9ac2-b4eb7e959d52	5598	6424	+	APH(6)-Id	96.54	89.84	card		aminoglycoside
2045Bi2-004	10 hours	632880fb-5026-4ebe-9ac2-b4eb7e959d52	4796	5598	+	APH(3'')-Ib	97.14	88.62	card		aminoglycoside
2045Bi2-004	10 hours	6b41fe5f-d3b7-4b37-9d44-def2bea4f412	8366	9560	+	tet(H)	98.67	97.11	card		tetracycline
2045Bi2-004	10 hours	6d042ffe-b7aa-46cc-8b8d-5890c2c9a729	18468	19648	-	tet(H)	97.17	94.9	card	TetH is a tetracycline efflux protein expressed in Gram-negative bacteria (Actinobacillus Acinetobacter Gallibacterium Histophilus Mannheimia Moraxella Pasteurella and Psychrobacter). Its gene is linked to the resistance genes sul2 and strAB which confer resistance to sulfamethoxazole and streptomycin respectively.	tetracycline
2045Bi2-004	10 hours	70d36c53-3db0-4326-97a1-9d993757c2ef	3796	4597	-	APH(3'')-Ib	99.13	97.9	card		aminoglycoside
2045Bi2-004	10 hours	70d36c53-3db0-4326-97a1-9d993757c2ef	2972	3796	-	APH(6)-Id	98.21	96.79	card	APH(6)-Id is an aminoglycoside phosphotransferase encoded by plasmids integrative conjugative elements and chromosomal genomic islands in K. pneumoniae Salmonella spp. E. coli Shigella flexneri Providencia alcalifaciens Pseudomonas spp. V. cholerae Edwardsiella tarda Pasteurella multocida and Aeromonas bestiarum	aminoglycoside
2045Bi2-004	10 hours	70d36c53-3db0-4326-97a1-9d993757c2ef	1831	2636	-	APH(3')-Ia	98.41	96.09	card		aminoglycoside
2045Bi2-004	10 hours	72da6808-b5d4-4c45-9edc-338cbd496da2	5174	5961	-	APH(3'')-Ib	97.14	93.96	card		aminoglycoside
2045Bi2-004	10 hours	72da6808-b5d4-4c45-9edc-338cbd496da2	4343	5174	-	APH(6)-Id	98.92	95.72	card		aminoglycoside
2045Bi2-004	10 hours	72da6808-b5d4-4c45-9edc-338cbd496da2	3213	4010	-	APH(3')-Ia	97.55	93.88	card	APH(3')-Ia is a transposon-encoded aminoglycoside phosphotransferase in E. coli and S. enterica. It is identical at the protein sequence to APH(3')-Ic an aminoglycoside phosphotransferase encoded by plasmids transposons and genomic islands in K. pneumoniae A. baumannii S. marcescens Corynebacterium spp. Photobacterium spp. and Citrobacter spp.	aminoglycoside
2045Bi2-004	10 hours	72da6808-b5d4-4c45-9edc-338cbd496da2	6140	6939	-	sul2	96.81	95.08	card		sulfonamide
2045Bi2-004	10 hours	78f1bf85-0210-4e12-a78d-ddb2080f7efa	11225	12419	-	tet(H)	98.5	95.95	card		tetracycline
2045Bi2-004	10 hours	79fed646-b0a6-4e18-b564-7e82277a0b32	5206	6401	+	tet(H)	98.34	94.74	card		tetracycline
2045Bi2-004	10 hours	8b06d7e9-4a4e-4dec-a092-ae46ea83f3bb	32602	33804	-	tet(H)	98.92	96.63	card		tetracycline
2045Bi2-004	10 hours	9baceae8-8c57-4f54-9ceb-a5977045158d	11427	12582	-	tet(H)	95.01	91.86	card		tetracycline
2045Bi2-004	10 hours	b39ee5a4-6f2b-4e0d-8212-120a4080aac8	16550	17757	-	tet(H)	98.17	95.28	card		tetracycline
2045Bi2-004	10 hours	b62d94b1-5556-4d86-bc7f-4449e2ff0708	5267	6431	+	tet(H)	95.93	92.83	card		tetracycline
2045Bi2-004	10 hours	b8ed3c48-4c66-4b07-bc8b-8d94d2e1bb70	10191	10994	+	sul2	96.81	92.08	card	Sul2 is a sulfonamide resistant dihydropteroate synthase of Gram-negative bacteria usually found on small plasmids.	sulfonamide
2045Bi2-004	10 hours	b8ed3c48-4c66-4b07-bc8b-8d94d2e1bb70	11158	11934	+	APH(3'')-Ib	94.78	85.71	card		aminoglycoside
2045Bi2-004	10 hours	b8ed3c48-4c66-4b07-bc8b-8d94d2e1bb70	11934	12748	+	APH(6)-Id	96.77	92.83	card		aminoglycoside
2045Bi2-004	10 hours	b8ed3c48-4c66-4b07-bc8b-8d94d2e1bb70	13079	13905	+	APH(3')-Ia	98.04	90.04	card	APH(3')-Ia is a transposon-encoded aminoglycoside phosphotransferase in E. coli and S. enterica. It is identical at the protein sequence to APH(3')-Ic an aminoglycoside phosphotransferase encoded by plasmids transposons and genomic islands in K. pneumoniae A. baumannii S. marcescens Corynebacterium spp. Photobacterium spp. and Citrobacter spp.	aminoglycoside
2045Bi2-004	10 hours	b9a59e21-4011-4e3b-a03b-72adfc9bd8cc	8610	9807	+	tet(H)	98.09	94.68	card		tetracycline
2045Bi2-004	10 hours	bc74902c-025b-4885-844d-d121a6837fba	16369	17558	-	tet(H)	98	95.14	card		tetracycline
2045Bi2-004	10 hours	c186e808-aa07-44e0-badf-f02ab673b41c	8403	9202	+	sul2	95.59	82.89	card		sulfonamide
2045Bi2-004	10 hours	c186e808-aa07-44e0-badf-f02ab673b41c	9370	10148	+	APH(3'')-Ib	95.15	87.78	card		aminoglycoside
2045Bi2-004	10 hours	c186e808-aa07-44e0-badf-f02ab673b41c	11311	12101	+	APH(3')-Ia	95.59	84.89	card		aminoglycoside
2045Bi2-004	10 hours	c186e808-aa07-44e0-badf-f02ab673b41c	10168	10955	+	APH(6)-Id	92.11	88.47	card		aminoglycoside
2045Bi2-004	10 hours	cbe0f4db-0f64-4707-bf12-ae8ab79ad0b3	5140	5954	-	APH(3')-Ia	97.3	88.89	card		aminoglycoside
2045Bi2-004	10 hours	cbe0f4db-0f64-4707-bf12-ae8ab79ad0b3	6297	7114	-	APH(6)-Id	95.82	89.67	card		aminoglycoside
2045Bi2-004	10 hours	cbe0f4db-0f64-4707-bf12-ae8ab79ad0b3	8068	8752	-	sul2	83.58	89.94	card		sulfonamide
2045Bi2-004	10 hours	cbe0f4db-0f64-4707-bf12-ae8ab79ad0b3	7114	7906	-	APH(3'')-Ib	96.77	90.94	card	APH(3'')-Ib is an aminoglycoside phosphotransferase encoded by plasmids transposons integrative conjugative elements and chromosomes in Enterobacteriaceae and Pseudomonas spp.	aminoglycoside
2045Bi2-004	10 hours	cc1f2846-df06-4d49-ab27-4361aecb4f51_1	3061	3895	-	APH(6)-Id	98.33	92.7	card		aminoglycoside
2045Bi2-004	10 hours	cc1f2846-df06-4d49-ab27-4361aecb4f51_1	1921	2730	-	APH(3')-Ia	99.14	96.82	card	APH(3')-Ia is a transposon-encoded aminoglycoside phosphotransferase in E. coli and S. enterica. It is identical at the protein sequence to APH(3')-Ic an aminoglycoside phosphotransferase encoded by plasmids transposons and genomic islands in K. pneumoniae A. baumannii S. marcescens Corynebacterium spp. Photobacterium spp. and Citrobacter spp.	aminoglycoside
2045Bi2-004	10 hours	cc1f2846-df06-4d49-ab27-4361aecb4f51_1	3895	4682	-	APH(3'')-Ib	97.64	94.91	card	APH(3'')-Ib is an aminoglycoside phosphotransferase encoded by plasmids transposons integrative conjugative elements and chromosomes in Enterobacteriaceae and Pseudomonas spp.	aminoglycoside
2045Bi2-004	10 hours	d4d8ab75-d74f-4a46-a1bc-1d4e0800864a	11807	12968	-	tet(H)	95.51	88.41	card		tetracycline
2045Bi2-004	10 hours	d5354f08-2b26-430b-8b59-e18d3d732d0a	27588	28767	-	tet(H)	96.84	92.86	card		tetracycline
2045Bi2-004	10 hours	df692907-1eec-4183-95a7-a5a45eef61dd	1783	2971	+	tet(H)	97.09	91.01	card		tetracycline
2045Bi2-004	10 hours	dfda1c9d-871e-42e3-8f19-5aa599a5cba2	7318	8129	+	sul2	97.92	93.61	card		sulfonamide
2045Bi2-004	10 hours	dfda1c9d-871e-42e3-8f19-5aa599a5cba2	8299	9092	+	APH(3'')-Ib	97.89	93.71	card	APH(3'')-Ib is an aminoglycoside phosphotransferase encoded by plasmids transposons integrative conjugative elements and chromosomes in Enterobacteriaceae and Pseudomonas spp.	aminoglycoside
2045Bi2-004	10 hours	dfda1c9d-871e-42e3-8f19-5aa599a5cba2	9092	9897	+	APH(6)-Id	95.58	95.39	card	APH(6)-Id is an aminoglycoside phosphotransferase encoded by plasmids integrative conjugative elements and chromosomal genomic islands in K. pneumoniae Salmonella spp. E. coli Shigella flexneri Providencia alcalifaciens Pseudomonas spp. V. cholerae Edwardsiella tarda Pasteurella multocida and Aeromonas bestiarum	aminoglycoside
2045Bi2-004	10 hours	dfda1c9d-871e-42e3-8f19-5aa599a5cba2	10237	11035	+	APH(3')-Ia	97.06	91.8	card	APH(3')-Ia is a transposon-encoded aminoglycoside phosphotransferase in E. coli and S. enterica. It is identical at the protein sequence to APH(3')-Ic an aminoglycoside phosphotransferase encoded by plasmids transposons and genomic islands in K. pneumoniae A. baumannii S. marcescens Corynebacterium spp. Photobacterium spp. and Citrobacter spp.	aminoglycoside
2045Bi2-004	10 hours	e3614487-ce53-45f2-ab2f-3521a2b75a73	1743	2878	+	tet(H)	94.01	97.12	card	TetH is a tetracycline efflux protein expressed in Gram-negative bacteria (Actinobacillus Acinetobacter Gallibacterium Histophilus Mannheimia Moraxella Pasteurella and Psychrobacter). Its gene is linked to the resistance genes sul2 and strAB which confer resistance to sulfamethoxazole and streptomycin respectively.	tetracycline
2045Bi2-004	10 hours	e4066993-31f2-4feb-918d-079ed8e6884b	1969	2271	+	tet(34)	65.58	60.4	ncbi	oxytetracycline resistance phosphoribosyltransferase domain-containing protein Tet(34)	TETRACYCLINE
2045Bi2-004	10 hours	e5d99497-10d1-4354-97c7-83b17c2695f6	446	1634	+	tet(H)	98.25	96.36	card	TetH is a tetracycline efflux protein expressed in Gram-negative bacteria (Actinobacillus Acinetobacter Gallibacterium Histophilus Mannheimia Moraxella Pasteurella and Psychrobacter). Its gene is linked to the resistance genes sul2 and strAB which confer resistance to sulfamethoxazole and streptomycin respectively.	tetracycline
2045Bi2-004	10 hours	e689929e-d815-45f6-a22b-6757947b1b31	5153	6332	+	tet(H)	97.17	91.76	card		tetracycline
2045Bi2-004	10 hours	e78b8611-1352-4bef-951c-dfd03b233979	2652	3746	-	tet(H)	90.61	96.77	card		tetracycline
2045Bi2-004	10 hours	e98c5941-dbdc-4935-925f-d913d32e644e	12948	13727	+	APH(3'')-Ib	93.53	82.55	card		aminoglycoside
2045Bi2-004	10 hours	e98c5941-dbdc-4935-925f-d913d32e644e	13727	14552	+	APH(6)-Id	94.86	83.31	card		aminoglycoside
2045Bi2-004	10 hours	e98c5941-dbdc-4935-925f-d913d32e644e	14880	15683	+	APH(3')-Ia	95.47	82.1	card		aminoglycoside
2045Bi2-004	10 hours	eba4d66e-35bd-4edf-aa0a-4fb47e29aee1	10988	12181	-	tet(H)	98.84	97.35	card	TetH is a tetracycline efflux protein expressed in Gram-negative bacteria (Actinobacillus Acinetobacter Gallibacterium Histophilus Mannheimia Moraxella Pasteurella and Psychrobacter). Its gene is linked to the resistance genes sul2 and strAB which confer resistance to sulfamethoxazole and streptomycin respectively.	tetracycline
2045Bi2-004	10 hours	ec9f937c-999b-4fe6-bc57-b0dd1d92e952	11970	13174	+	tet(H)	99.5	97.77	card	TetH is a tetracycline efflux protein expressed in Gram-negative bacteria (Actinobacillus Acinetobacter Gallibacterium Histophilus Mannheimia Moraxella Pasteurella and Psychrobacter). Its gene is linked to the resistance genes sul2 and strAB which confer resistance to sulfamethoxazole and streptomycin respectively.	tetracycline
2045Bi2-004	10 hours	ee2860b6-559a-42ee-b9d0-dec9d7765705	28668	29849	-	tet(H)	96.92	92.28	card		tetracycline
2045Bi2-004	10 hours	f0a5a9d8-0059-4108-8ed9-c7726a7a43ca	716	1907	+	tet(H)	97.26	92.87	card		tetracycline
2045Bi2-004	10 hours	ff5b64b1-bf03-4950-bb83-0bbe84561d90	9833	10651	+	APH(3')-Ia	99.14	94.19	card	APH(3')-Ia is a transposon-encoded aminoglycoside phosphotransferase in E. coli and S. enterica. It is identical at the protein sequence to APH(3')-Ic an aminoglycoside phosphotransferase encoded by plasmids transposons and genomic islands in K. pneumoniae A. baumannii S. marcescens Corynebacterium spp. Photobacterium spp. and Citrobacter spp.	aminoglycoside
2045Bi2-004	10 hours	ff5b64b1-bf03-4950-bb83-0bbe84561d90	6900	7708	+	sul2	97.79	93.83	card	Sul2 is a sulfonamide resistant dihydropteroate synthase of Gram-negative bacteria usually found on small plasmids.	sulfonamide
2045Bi2-004	10 hours	ff5b64b1-bf03-4950-bb83-0bbe84561d90	7873	8658	+	APH(3'')-Ib	97.51	96.64	card		aminoglycoside
2045Bi2-004	10 hours	ff5b64b1-bf03-4950-bb83-0bbe84561d90	8671	9494	+	APH(6)-Id	97.37	95.57	card		aminoglycoside
2045Bi2-004	10 hours	5faf7c1c-622b-4819-a8d6-8b20c32f5d78	11814	12604	-	sul2	96.32	93.06	card		sulfonamide
2045Bi2-004	10 hours	5faf7c1c-622b-4819-a8d6-8b20c32f5d78	13397	14281	-	mphE	98.76	93.97	card		macrolide
2045Bi2-004	10 hours	815ef2ca-8d33-4cd2-9682-1e1b802acced	1130	2600	+	msrE	98.71	96.91	card	MsrE is an ABC-F subfamily protein expressed to Klebsiella pneumoniae that confers resistance to erythromycin and streptogramin B antibiotics. It is associated with plasmid DNA. It is also 100% identical to ABC-F type ribosomal protection protein Msr(E) which is in multiple species.	lincosamide;macrolide;oxazolidinone;phenicol;pleuromutilin;streptogramin;tetracycline
2045Bi2-004	10 hours	815ef2ca-8d33-4cd2-9682-1e1b802acced	2655	3526	+	mphE	97.85	94.61	card	mphE is a macrolide phosphotransferase and resistance gene identified on a plasmid pRSB105	macrolide
2045Bi2-004	10 hours	815ef2ca-8d33-4cd2-9682-1e1b802acced	4306	5113	+	sul2	97.55	93.24	card	Sul2 is a sulfonamide resistant dihydropteroate synthase of Gram-negative bacteria usually found on small plasmids.	sulfonamide
2045Bi2-004	10 hours	f2fecbdf-7d9d-4d39-a6c7-fc53136067fa	10034	10834	-	sul2	97.18	94.04	card		sulfonamide
2045Bi2-004	10 hours	f2fecbdf-7d9d-4d39-a6c7-fc53136067fa	8242	9066	-	APH(6)-Id	97.97	94.77	card		aminoglycoside
2045Bi2-004	10 hours	f2fecbdf-7d9d-4d39-a6c7-fc53136067fa	7100	7915	-	APH(3')-Ia	98.28	92.89	card		aminoglycoside
2045Bi2-004	10 hours	f2fecbdf-7d9d-4d39-a6c7-fc53136067fa	9066	9866	-	APH(3'')-Ib	98.26	93.37	card	APH(3'')-Ib is an aminoglycoside phosphotransferase encoded by plasmids transposons integrative conjugative elements and chromosomes in Enterobacteriaceae and Pseudomonas spp.	aminoglycoside
2045Bi2-004	10 hours	5d064f3d-f0e7-45cb-8a0d-b85cc31131b7	18017	18811	+	APH(3'')-Ib	98.76	98.75	card	APH(3'')-Ib is an aminoglycoside phosphotransferase encoded by plasmids transposons integrative conjugative elements and chromosomes in Enterobacteriaceae and Pseudomonas spp.	aminoglycoside
2045Bi2-004	10 hours	5d064f3d-f0e7-45cb-8a0d-b85cc31131b7	17035	17843	+	sul2	98.9	98.29	card	Sul2 is a sulfonamide resistant dihydropteroate synthase of Gram-negative bacteria usually found on small plasmids.	sulfonamide
2045Bi2-004	10 hours	5d064f3d-f0e7-45cb-8a0d-b85cc31131b7	18811	19642	+	APH(6)-Id	99.28	98.09	card	APH(6)-Id is an aminoglycoside phosphotransferase encoded by plasmids integrative conjugative elements and chromosomal genomic islands in K. pneumoniae Salmonella spp. E. coli Shigella flexneri Providencia alcalifaciens Pseudomonas spp. V. cholerae Edwardsiella tarda Pasteurella multocida and Aeromonas bestiarum	aminoglycoside
2045Bi2-004	10 hours	5d064f3d-f0e7-45cb-8a0d-b85cc31131b7	18811	19642	+	APH(6)-Id	99.28	98.09	card	APH(6)-Id is an aminoglycoside phosphotransferase encoded by plasmids integrative conjugative elements and chromosomal genomic islands in K. pneumoniae Salmonella spp. E. coli Shigella flexneri Providencia alcalifaciens Pseudomonas spp. V. cholerae Edwardsiella tarda Pasteurella multocida and Aeromonas bestiarum	aminoglycoside
2045Bi2-004	10 hours	5d064f3d-f0e7-45cb-8a0d-b85cc31131b7	19975	20789	+	APH(3')-Ia	99.26	95.98	card		aminoglycoside
2045Bi2-004	10 hours	6c408d59-a1d5-422e-95af-f13b56c792a4	6095	6895	+	APH(3')-Ia	98.04	94.49	card		aminoglycoside
2045Bi2-004	10 hours	6c408d59-a1d5-422e-95af-f13b56c792a4	4925	5760	+	APH(6)-Id	98.57	93.99	card		aminoglycoside
2045Bi2-004	10 hours	6c408d59-a1d5-422e-95af-f13b56c792a4	4128	4925	+	APH(3'')-Ib	97.76	92.53	card		aminoglycoside
2045Bi2-004	10 hours	6c408d59-a1d5-422e-95af-f13b56c792a4	3155	3964	+	sul2	98.53	94.65	card		sulfonamide
2045Bi2-004	10 hours	70325fdd-07b4-45e3-9dfd-0485fd8cce7e	633	1465	+	APH(6)-Id	99.28	97.38	card	APH(6)-Id is an aminoglycoside phosphotransferase encoded by plasmids integrative conjugative elements and chromosomal genomic islands in K. pneumoniae Salmonella spp. E. coli Shigella flexneri Providencia alcalifaciens Pseudomonas spp. V. cholerae Edwardsiella tarda Pasteurella multocida and Aeromonas bestiarum	aminoglycoside
2045Bi2-004	10 hours	70325fdd-07b4-45e3-9dfd-0485fd8cce7e	1807	2626	+	APH(3')-Ia	99.51	96.48	card	APH(3')-Ia is a transposon-encoded aminoglycoside phosphotransferase in E. coli and S. enterica. It is identical at the protein sequence to APH(3')-Ic an aminoglycoside phosphotransferase encoded by plasmids transposons and genomic islands in K. pneumoniae A. baumannii S. marcescens Corynebacterium spp. Photobacterium spp. and Citrobacter spp.	aminoglycoside
2045Bi2-004	10 hours	70325fdd-07b4-45e3-9dfd-0485fd8cce7e	22	624	+	aph(3'')-Ib	75.28	91.58	ncbi	aminoglycoside O-phosphotransferase APH(3'')-Ib	AMINOGLYCOSIDE
2045Bi2-004	10 hours	71920325-cb6a-4688-82e7-161cd37fe377	3613	4445	+	APH(6)-Id	99.4	98.09	card		aminoglycoside
2045Bi2-004	10 hours	71920325-cb6a-4688-82e7-161cd37fe377	4781	5591	+	APH(3')-Ia	98.53	96.1	card	APH(3')-Ia is a transposon-encoded aminoglycoside phosphotransferase in E. coli and S. enterica. It is identical at the protein sequence to APH(3')-Ic an aminoglycoside phosphotransferase encoded by plasmids transposons and genomic islands in K. pneumoniae A. baumannii S. marcescens Corynebacterium spp. Photobacterium spp. and Citrobacter spp.	aminoglycoside
2045Bi2-004	10 hours	71920325-cb6a-4688-82e7-161cd37fe377	2809	3613	+	APH(3'')-Ib	99.13	96.92	card	APH(3'')-Ib is an aminoglycoside phosphotransferase encoded by plasmids transposons integrative conjugative elements and chromosomes in Enterobacteriaceae and Pseudomonas spp.	aminoglycoside
2045Bi2-004	10 hours	71920325-cb6a-4688-82e7-161cd37fe377	1825	2638	+	sul2	98.9	96.72	card		sulfonamide
2045Bi2-004	10 hours	978f88f0-cb5a-489b-b064-2166fc1486fe	26892	27712	-	APH(3')-Ia	98.9	94.94	card		aminoglycoside
2045Bi2-004	10 hours	a6eeef0b-9c60-40a1-b8b3-3e093b30a46a	26730	27532	-	APH(3')-Ia	97.92	95.12	card	APH(3')-Ia is a transposon-encoded aminoglycoside phosphotransferase in E. coli and S. enterica. It is identical at the protein sequence to APH(3')-Ic an aminoglycoside phosphotransferase encoded by plasmids transposons and genomic islands in K. pneumoniae A. baumannii S. marcescens Corynebacterium spp. Photobacterium spp. and Citrobacter spp.	aminoglycoside
2045Bi2-004	10 hours	a6eeef0b-9c60-40a1-b8b3-3e093b30a46a	28701	29483	-	APH(3'')-Ib	97.14	93.55	card		aminoglycoside
2045Bi2-004	10 hours	a6eeef0b-9c60-40a1-b8b3-3e093b30a46a	27872	28701	-	APH(6)-Id	99.04	98.56	card	APH(6)-Id is an aminoglycoside phosphotransferase encoded by plasmids integrative conjugative elements and chromosomal genomic islands in K. pneumoniae Salmonella spp. E. coli Shigella flexneri Providencia alcalifaciens Pseudomonas spp. V. cholerae Edwardsiella tarda Pasteurella multocida and Aeromonas bestiarum	aminoglycoside
2045Bi2-004	10 hours	ec598584-05f7-4cf2-840a-12dfb85d9f0b	6157	6947	+	APH(6)-Id	92.71	81.98	card		aminoglycoside
2045Bi2-004	10 hours	ec598584-05f7-4cf2-840a-12dfb85d9f0b	4411	5207	+	sul2	97.18	91.92	card	Sul2 is a sulfonamide resistant dihydropteroate synthase of Gram-negative bacteria usually found on small plasmids.	sulfonamide
2045Bi2-004	10 hours	ec598584-05f7-4cf2-840a-12dfb85d9f0b	7279	8084	+	APH(3')-Ia	95.47	84.46	card		aminoglycoside
2045Bi2-004	10 hours	ec598584-05f7-4cf2-840a-12dfb85d9f0b	5377	6150	+	APH(3'')-Ib	95.15	90.99	card		aminoglycoside
2045Bi2-004	10 hours	082070b3-b803-4367-b2f1-1f7f9bfa90c5	26400	27217	-	sul2	99.14	96.36	card		sulfonamide
2045Bi2-004	10 hours	082070b3-b803-4367-b2f1-1f7f9bfa90c5	25439	26232	-	APH(3'')-Ib	98.26	95.67	card		aminoglycoside
2045Bi2-004	10 hours	082070b3-b803-4367-b2f1-1f7f9bfa90c5	24608	25439	-	APH(6)-Id	98.45	97.49	card	APH(6)-Id is an aminoglycoside phosphotransferase encoded by plasmids integrative conjugative elements and chromosomal genomic islands in K. pneumoniae Salmonella spp. E. coli Shigella flexneri Providencia alcalifaciens Pseudomonas spp. V. cholerae Edwardsiella tarda Pasteurella multocida and Aeromonas bestiarum	aminoglycoside
2045Bi2-004	10 hours	082070b3-b803-4367-b2f1-1f7f9bfa90c5	23462	24271	-	APH(3')-Ia	98.16	95.85	card		aminoglycoside
2045Bi2-004	10 hours	0ef2ad85-01f9-4050-8d90-0ad718525f27	11257	12073	-	sul2	99.51	98.17	card		sulfonamide
2045Bi2-004	10 hours	0ef2ad85-01f9-4050-8d90-0ad718525f27	8323	9134	-	APH(3')-Ia	99.26	96.94	card	APH(3')-Ia is a transposon-encoded aminoglycoside phosphotransferase in E. coli and S. enterica. It is identical at the protein sequence to APH(3')-Ic an aminoglycoside phosphotransferase encoded by plasmids transposons and genomic islands in K. pneumoniae A. baumannii S. marcescens Corynebacterium spp. Photobacterium spp. and Citrobacter spp.	aminoglycoside
2045Bi2-004	10 hours	0ef2ad85-01f9-4050-8d90-0ad718525f27	9463	10292	-	APH(6)-Id	99.04	98.21	card	APH(6)-Id is an aminoglycoside phosphotransferase encoded by plasmids integrative conjugative elements and chromosomal genomic islands in K. pneumoniae Salmonella spp. E. coli Shigella flexneri Providencia alcalifaciens Pseudomonas spp. V. cholerae Edwardsiella tarda Pasteurella multocida and Aeromonas bestiarum	aminoglycoside
2045Bi2-004	10 hours	0ef2ad85-01f9-4050-8d90-0ad718525f27	10292	11090	-	APH(3'')-Ib	98.76	97.16	card	APH(3'')-Ib is an aminoglycoside phosphotransferase encoded by plasmids transposons integrative conjugative elements and chromosomes in Enterobacteriaceae and Pseudomonas spp.	aminoglycoside
2045Bi2-004	10 hours	4f985c8e-d5d2-4aa8-88dc-0fdd998ac42d	33594	34440	-	APH(6)-Id	97.73	89.86	card		aminoglycoside
2045Bi2-004	10 hours	4f985c8e-d5d2-4aa8-88dc-0fdd998ac42d	35412	36207	-	sul2	96.08	91.42	card		sulfonamide
2045Bi2-004	10 hours	4f985c8e-d5d2-4aa8-88dc-0fdd998ac42d	34495	35245	-	APH(3'')-Ib	91.54	87.16	card		aminoglycoside
2045Bi2-004	10 hours	4f985c8e-d5d2-4aa8-88dc-0fdd998ac42d	32451	33261	-	APH(3')-Ia	97.55	92.54	card	APH(3')-Ia is a transposon-encoded aminoglycoside phosphotransferase in E. coli and S. enterica. It is identical at the protein sequence to APH(3')-Ic an aminoglycoside phosphotransferase encoded by plasmids transposons and genomic islands in K. pneumoniae A. baumannii S. marcescens Corynebacterium spp. Photobacterium spp. and Citrobacter spp.	aminoglycoside
2045Bi2-004	10 hours	52fe22f2-e764-4f9d-b675-23d69a9ec5f0	38435	39625	+	tet(H)	98.17	95.22	card	TetH is a tetracycline efflux protein expressed in Gram-negative bacteria (Actinobacillus Acinetobacter Gallibacterium Histophilus Mannheimia Moraxella Pasteurella and Psychrobacter). Its gene is linked to the resistance genes sul2 and strAB which confer resistance to sulfamethoxazole and streptomycin respectively.	tetracycline
2045Bi2-004	10 hours	8b74b0b5-0733-41f5-8a01-9f0cef80f010	9979	10787	+	sul2	98.53	96.47	card		sulfonamide
2045Bi2-004	10 hours	8b74b0b5-0733-41f5-8a01-9f0cef80f010	10957	11759	+	APH(3'')-Ib	99.25	96.91	card	APH(3'')-Ib is an aminoglycoside phosphotransferase encoded by plasmids transposons integrative conjugative elements and chromosomes in Enterobacteriaceae and Pseudomonas spp.	aminoglycoside
2045Bi2-004	10 hours	8b74b0b5-0733-41f5-8a01-9f0cef80f010	12921	13741	+	APH(3')-Ia	99.51	96.97	card	APH(3')-Ia is a transposon-encoded aminoglycoside phosphotransferase in E. coli and S. enterica. It is identical at the protein sequence to APH(3')-Ic an aminoglycoside phosphotransferase encoded by plasmids transposons and genomic islands in K. pneumoniae A. baumannii S. marcescens Corynebacterium spp. Photobacterium spp. and Citrobacter spp.	aminoglycoside
2045Bi2-004	10 hours	8b74b0b5-0733-41f5-8a01-9f0cef80f010	11759	12581	+	APH(6)-Id	98.21	96.52	card		aminoglycoside
2045Bi2-004	10 hours	c33b5407-5a91-44a0-bf93-c1ddff4912cc	6702	7523	-	APH(3')-Ia	99.14	93.25	card		aminoglycoside
2045Bi2-004	10 hours	c33b5407-5a91-44a0-bf93-c1ddff4912cc	7855	8696	-	APH(6)-Id	98.09	91.49	card		aminoglycoside
2045Bi2-004	10 hours	c33b5407-5a91-44a0-bf93-c1ddff4912cc	9660	10479	-	sul2	97.55	89.41	card		sulfonamide
2045Bi2-004	10 hours	c33b5407-5a91-44a0-bf93-c1ddff4912cc	8696	9487	-	APH(3'')-Ib	97.01	93.26	card	APH(3'')-Ib is an aminoglycoside phosphotransferase encoded by plasmids transposons integrative conjugative elements and chromosomes in Enterobacteriaceae and Pseudomonas spp.	aminoglycoside
2045Bi2-004	10 hours	0a67dfda-91c9-4867-b851-4fe34b62a333	8571	8873	-	tet(34)	65.58	62.38	ncbi	oxytetracycline resistance phosphoribosyltransferase domain-containing protein Tet(34)	TETRACYCLINE
2045Bi2-004	10 hours	5535fe49-233a-4b88-8503-776391e7cbbd	548	1745	+	tet(H)	97.01	92.16	card		tetracycline
2045Bi2-004	10 hours	5f01042b-ae58-403f-ad18-6eee39abdeb4	5133	5438	+	tet(34)	65.58	60.78	ncbi	oxytetracycline resistance phosphoribosyltransferase domain-containing protein Tet(34)	TETRACYCLINE
2045Bi2-004	10 hours	73e3dca8-fb73-47bd-a44c-a10705d966f2	3198	3996	+	sul2	94.98	87.52	card		sulfonamide
2045Bi2-004	10 hours	752515dd-0bce-44ca-83b7-14fbf76a708b	4981	5790	-	APH(3')-Ia	98.16	93.07	card		aminoglycoside
2045Bi2-004	10 hours	752515dd-0bce-44ca-83b7-14fbf76a708b	6118	6942	-	APH(6)-Id	97.85	94.31	card		aminoglycoside
2045Bi2-004	10 hours	752515dd-0bce-44ca-83b7-14fbf76a708b	7904	8692	-	sul2	95.83	93.07	card		sulfonamide
2045Bi2-004	10 hours	752515dd-0bce-44ca-83b7-14fbf76a708b	6951	7737	-	APH(3'')-Ib	97.14	96	card	APH(3'')-Ib is an aminoglycoside phosphotransferase encoded by plasmids transposons integrative conjugative elements and chromosomes in Enterobacteriaceae and Pseudomonas spp.	aminoglycoside
2045Bi2-004	10 hours	86b4dcef-dcd8-4ea7-bb9a-05c58f803ad8	24662	25497	-	APH(6)-Id	97.73	91.11	card		aminoglycoside
2045Bi2-004	10 hours	86b4dcef-dcd8-4ea7-bb9a-05c58f803ad8	26465	27271	-	sul2	98.41	96.58	card	Sul2 is a sulfonamide resistant dihydropteroate synthase of Gram-negative bacteria usually found on small plasmids.	sulfonamide
2045Bi2-004	10 hours	86b4dcef-dcd8-4ea7-bb9a-05c58f803ad8	25497	26298	-	APH(3'')-Ib	98.88	95.56	card		aminoglycoside
2045Bi2-004	10 hours	86b4dcef-dcd8-4ea7-bb9a-05c58f803ad8	23509	24328	-	APH(3')-Ia	99.14	92.38	card		aminoglycoside
2045Bi2-004	10 hours	9cacbd03-f1f1-4d95-a63d-6d6abcdc8412	8719	9066	-	tet(34)	75.97	64.96	ncbi	oxytetracycline resistance phosphoribosyltransferase domain-containing protein Tet(34)	TETRACYCLINE
2045Bi2-004	10 hours	ab9dc0c6-2e62-4cfb-989d-9a8c6e3ec454	3820	4656	+	APH(6)-Id	98.33	92.01	card		aminoglycoside
2045Bi2-004	10 hours	ab9dc0c6-2e62-4cfb-989d-9a8c6e3ec454	3030	3820	+	APH(3'')-Ib	97.51	93.96	card	APH(3'')-Ib is an aminoglycoside phosphotransferase encoded by plasmids transposons integrative conjugative elements and chromosomes in Enterobacteriaceae and Pseudomonas spp.	aminoglycoside
2045Bi2-004	10 hours	ab9dc0c6-2e62-4cfb-989d-9a8c6e3ec454	4996	5798	+	APH(3')-Ia	97.43	91.5	card		aminoglycoside
2045Bi2-004	10 hours	ab9dc0c6-2e62-4cfb-989d-9a8c6e3ec454	2054	2863	+	sul2	97.79	93	card		sulfonamide
2045Bi2-004	10 hours	c45da670-7774-40a5-a930-6be1ee43e49d	4550	5323	-	APH(3'')-Ib	93.78	81.07	card		aminoglycoside
2045Bi2-004	10 hours	c45da670-7774-40a5-a930-6be1ee43e49d	2599	3397	-	APH(3')-Ia	95.22	83.77	card		aminoglycoside
2045Bi2-004	10 hours	c45da670-7774-40a5-a930-6be1ee43e49d	3730	4550	-	APH(6)-Id	96.18	90.32	card		aminoglycoside
2045Bi2-004	10 hours	de9ffe36-ce5b-4d4e-9cdc-0617bc9dc7f9	2627	3465	+	APH(6)-Id	98.21	93.9	card		aminoglycoside
2045Bi2-004	10 hours	de9ffe36-ce5b-4d4e-9cdc-0617bc9dc7f9	1835	2627	+	APH(3'')-Ib	97.64	94.83	card		aminoglycoside
2045Bi2-004	10 hours	de9ffe36-ce5b-4d4e-9cdc-0617bc9dc7f9	880	1671	+	sul2	96.08	93.08	card		sulfonamide
2045Bi2-004	10 hours	de9ffe36-ce5b-4d4e-9cdc-0617bc9dc7f9	3797	4589	+	APH(3')-Ia	97.06	94.37	card	APH(3')-Ia is a transposon-encoded aminoglycoside phosphotransferase in E. coli and S. enterica. It is identical at the protein sequence to APH(3')-Ic an aminoglycoside phosphotransferase encoded by plasmids transposons and genomic islands in K. pneumoniae A. baumannii S. marcescens Corynebacterium spp. Photobacterium spp. and Citrobacter spp.	aminoglycoside
2045Bi2-004	10 hours	ec19cae6-d82e-4387-abf9-903638da1aad	14902	15714	-	APH(6)-Id	94.74	89.52	card		aminoglycoside
2045Bi2-004	10 hours	ec19cae6-d82e-4387-abf9-903638da1aad	15728	16514	-	APH(3'')-Ib	96.77	92.78	card	APH(3'')-Ib is an aminoglycoside phosphotransferase encoded by plasmids transposons integrative conjugative elements and chromosomes in Enterobacteriaceae and Pseudomonas spp.	aminoglycoside
2045Bi2-004	10 hours	ec19cae6-d82e-4387-abf9-903638da1aad	16689	17491	-	sul2	95.83	89.7	card		sulfonamide
2045Bi2-004	10 hours	ec19cae6-d82e-4387-abf9-903638da1aad	13775	14575	-	APH(3')-Ia	97.43	91.85	card		aminoglycoside
2045Bi2-004	10 hours	0ce3b20a-c4a8-4045-b686-eb9b5bcea911	19609	20404	-	APH(3'')-Ib	95.15	84.31	card		aminoglycoside
2045Bi2-004	10 hours	0ce3b20a-c4a8-4045-b686-eb9b5bcea911	18820	19609	-	APH(6)-Id	91.76	84.1	card		aminoglycoside
2045Bi2-004	10 hours	0ce3b20a-c4a8-4045-b686-eb9b5bcea911	17669	18475	-	APH(3')-Ia	96.45	85.53	card		aminoglycoside
2045Bi2-004	10 hours	13f52e18-3bb9-4b38-99a0-18df02cbd883	27410	28222	+	APH(3')-Ia	99.14	96.95	card	APH(3')-Ia is a transposon-encoded aminoglycoside phosphotransferase in E. coli and S. enterica. It is identical at the protein sequence to APH(3')-Ic an aminoglycoside phosphotransferase encoded by plasmids transposons and genomic islands in K. pneumoniae A. baumannii S. marcescens Corynebacterium spp. Photobacterium spp. and Citrobacter spp.	aminoglycoside
2045Bi2-004	10 hours	13f52e18-3bb9-4b38-99a0-18df02cbd883	25433	26229	+	APH(3'')-Ib	98.51	96.54	card		aminoglycoside
2045Bi2-004	10 hours	13f52e18-3bb9-4b38-99a0-18df02cbd883	26229	27077	+	APH(6)-Id	99.04	94.75	card		aminoglycoside
2045Bi2-004	10 hours	13f52e18-3bb9-4b38-99a0-18df02cbd883	24456	25264	+	sul2	98.28	94.53	card		sulfonamide
2045Bi2-004	10 hours	2fbe14fa-2845-41ec-97cf-f9f3c7e691d6	13800	14615	-	sul2	98.53	94.69	card		sulfonamide
2045Bi2-004	10 hours	2fbe14fa-2845-41ec-97cf-f9f3c7e691d6	12831	13627	-	APH(3'')-Ib	97.64	92.65	card		aminoglycoside
2045Bi2-004	10 hours	2fbe14fa-2845-41ec-97cf-f9f3c7e691d6	10867	11671	-	APH(3')-Ia	97.67	92.96	card		aminoglycoside
2045Bi2-004	10 hours	2fbe14fa-2845-41ec-97cf-f9f3c7e691d6	11999	12831	-	APH(6)-Id	98.92	96.08	card	APH(6)-Id is an aminoglycoside phosphotransferase encoded by plasmids integrative conjugative elements and chromosomal genomic islands in K. pneumoniae Salmonella spp. E. coli Shigella flexneri Providencia alcalifaciens Pseudomonas spp. V. cholerae Edwardsiella tarda Pasteurella multocida and Aeromonas bestiarum	aminoglycoside
2045Bi2-004	10 hours	68b48552-8b58-476f-bddf-b9024cb7ede5	198	1004	+	APH(3')-Ia	98.9	97.54	card		aminoglycoside
2045Bi2-004	10 hours	73db7d67-56a6-4a99-8da3-10f16385f96f	6182	6986	+	sul2	97.06	91.56	card		sulfonamide
2045Bi2-004	10 hours	73db7d67-56a6-4a99-8da3-10f16385f96f	9120	9928	+	APH(3')-Ia	98.9	96.45	card	APH(3')-Ia is a transposon-encoded aminoglycoside phosphotransferase in E. coli and S. enterica. It is identical at the protein sequence to APH(3')-Ic an aminoglycoside phosphotransferase encoded by plasmids transposons and genomic islands in K. pneumoniae A. baumannii S. marcescens Corynebacterium spp. Photobacterium spp. and Citrobacter spp.	aminoglycoside
2045Bi2-004	10 hours	73db7d67-56a6-4a99-8da3-10f16385f96f	7156	7958	+	APH(3'')-Ib	97.76	91.72	card	APH(3'')-Ib is an aminoglycoside phosphotransferase encoded by plasmids transposons integrative conjugative elements and chromosomes in Enterobacteriaceae and Pseudomonas spp.	aminoglycoside
2045Bi2-004	10 hours	73db7d67-56a6-4a99-8da3-10f16385f96f	7958	8785	+	APH(6)-Id	98.21	94.78	card		aminoglycoside
2045Bi2-004	10 hours	772b18c3-9593-4702-91ba-fddd518005d8	6350	7164	+	sul2	99.02	96.72	card	Sul2 is a sulfonamide resistant dihydropteroate synthase of Gram-negative bacteria usually found on small plasmids.	sulfonamide
2045Bi2-004	10 hours	772b18c3-9593-4702-91ba-fddd518005d8	9307	10134	+	APH(3')-Ia	99.51	95.19	card		aminoglycoside
2045Bi2-004	10 hours	772b18c3-9593-4702-91ba-fddd518005d8	7341	8146	+	APH(3'')-Ib	98.76	95.94	card		aminoglycoside
2045Bi2-004	10 hours	772b18c3-9593-4702-91ba-fddd518005d8	8146	8877	+	APH(6)-Id	86.26	95.93	card		aminoglycoside
2045Bi2-004	10 hours	7cb0f8b8-de5e-4e3c-8901-9e7bdd52b9dc	10341	11141	-	APH(3')-Ia	96.32	89.05	card		aminoglycoside
2045Bi2-004	10 hours	8f32cc2f-b50b-40b3-bdcd-9b2662e15832	22238	23044	+	APH(3')-Ia	98.16	94.04	card		aminoglycoside
2045Bi2-004	10 hours	8f32cc2f-b50b-40b3-bdcd-9b2662e15832	19300	20115	+	sul2	98.77	95.88	card		sulfonamide
2045Bi2-004	10 hours	8f32cc2f-b50b-40b3-bdcd-9b2662e15832	21086	21904	+	APH(6)-Id	97.61	94.74	card		aminoglycoside
2045Bi2-004	10 hours	8f32cc2f-b50b-40b3-bdcd-9b2662e15832	20283	21086	+	APH(3'')-Ib	98.38	94.49	card		aminoglycoside
2045Bi2-004	10 hours	9f777933-dfb8-497a-855c-c5da5141e96a	2263	3072	+	APH(6)-Id	96.06	92.05	card		aminoglycoside
2045Bi2-004	10 hours	9f777933-dfb8-497a-855c-c5da5141e96a	1472	2263	+	APH(3'')-Ib	97.89	93.08	card		aminoglycoside
2045Bi2-004	10 hours	9f777933-dfb8-497a-855c-c5da5141e96a	3408	4217	+	APH(3')-Ia	98.28	94.78	card	APH(3')-Ia is a transposon-encoded aminoglycoside phosphotransferase in E. coli and S. enterica. It is identical at the protein sequence to APH(3')-Ic an aminoglycoside phosphotransferase encoded by plasmids transposons and genomic islands in K. pneumoniae A. baumannii S. marcescens Corynebacterium spp. Photobacterium spp. and Citrobacter spp.	aminoglycoside
2045Bi2-004	10 hours	9f777933-dfb8-497a-855c-c5da5141e96a	487	1300	+	sul2	98.04	92.77	card		sulfonamide
2045Bi2-004	10 hours	ac47f0fc-0177-4143-9636-0a01f80fb46e	5968	6772	+	sul2	97.55	91.88	card		sulfonamide
2045Bi2-004	10 hours	ac47f0fc-0177-4143-9636-0a01f80fb46e	8881	9677	+	APH(3')-Ia	96.81	92.55	card		aminoglycoside
2045Bi2-004	10 hours	ac47f0fc-0177-4143-9636-0a01f80fb46e	7741	8552	+	APH(6)-Id	96.06	92.56	card		aminoglycoside
2045Bi2-004	10 hours	ac47f0fc-0177-4143-9636-0a01f80fb46e	6934	7732	+	APH(3'')-Ib	97.14	88.93	card		aminoglycoside
2045Bi2-004	10 hours	ad4b92e1-5600-45f8-8a4e-e3a7f824d3a7	21427	22237	-	sul2	96.94	90.07	card		sulfonamide
2045Bi2-004	10 hours	ad4b92e1-5600-45f8-8a4e-e3a7f824d3a7	20460	21263	-	APH(3'')-Ib	97.76	92.21	card		aminoglycoside
2045Bi2-004	10 hours	ad4b92e1-5600-45f8-8a4e-e3a7f824d3a7	19628	20460	-	APH(6)-Id	98.21	92.69	card	APH(6)-Id is an aminoglycoside phosphotransferase encoded by plasmids integrative conjugative elements and chromosomal genomic islands in K. pneumoniae Salmonella spp. E. coli Shigella flexneri Providencia alcalifaciens Pseudomonas spp. V. cholerae Edwardsiella tarda Pasteurella multocida and Aeromonas bestiarum	aminoglycoside
2045Bi2-004	10 hours	ad4b92e1-5600-45f8-8a4e-e3a7f824d3a7	18470	19280	-	APH(3')-Ia	98.04	93.7	card	APH(3')-Ia is a transposon-encoded aminoglycoside phosphotransferase in E. coli and S. enterica. It is identical at the protein sequence to APH(3')-Ic an aminoglycoside phosphotransferase encoded by plasmids transposons and genomic islands in K. pneumoniae A. baumannii S. marcescens Corynebacterium spp. Photobacterium spp. and Citrobacter spp.	aminoglycoside
2045Bi2-004	10 hours	e72b4b0e-3d1b-4d64-9700-10f6b361780a	30239	31414	+	tet(H)	96.59	89.48	card		tetracycline
2045Bi2-004	10 hours	f95cbca6-895d-4ad1-8bdc-08a0b9300247	3431	4249	-	APH(6)-Id	97.25	94.06	card		aminoglycoside
2045Bi2-004	10 hours	f95cbca6-895d-4ad1-8bdc-08a0b9300247	5219	6023	-	sul2	98.16	95.61	card	Sul2 is a sulfonamide resistant dihydropteroate synthase of Gram-negative bacteria usually found on small plasmids.	sulfonamide
2045Bi2-004	10 hours	f95cbca6-895d-4ad1-8bdc-08a0b9300247	4249	5044	-	APH(3'')-Ib	97.76	93.24	card		aminoglycoside
2045Bi2-004	10 hours	f95cbca6-895d-4ad1-8bdc-08a0b9300247	2283	3090	-	APH(3')-Ia	97.92	94.5	card		aminoglycoside
2045Bi2-004	10 hours	fdf0d0f9-61aa-450d-9e26-075bb32c6737	23829	24630	-	APH(3')-Ia	97.06	91.89	card	APH(3')-Ia is a transposon-encoded aminoglycoside phosphotransferase in E. coli and S. enterica. It is identical at the protein sequence to APH(3')-Ic an aminoglycoside phosphotransferase encoded by plasmids transposons and genomic islands in K. pneumoniae A. baumannii S. marcescens Corynebacterium spp. Photobacterium spp. and Citrobacter spp.	aminoglycoside
2045Bi2-004	10 hours	fdf0d0f9-61aa-450d-9e26-075bb32c6737	27118	27911	-	sul2	95.96	94.89	card	Sul2 is a sulfonamide resistant dihydropteroate synthase of Gram-negative bacteria usually found on small plasmids.	sulfonamide
2045Bi2-004	10 hours	fdf0d0f9-61aa-450d-9e26-075bb32c6737	23829	24630	-	APH(3')-Ia	97.06	91.89	card	APH(3')-Ia is a transposon-encoded aminoglycoside phosphotransferase in E. coli and S. enterica. It is identical at the protein sequence to APH(3')-Ic an aminoglycoside phosphotransferase encoded by plasmids transposons and genomic islands in K. pneumoniae A. baumannii S. marcescens Corynebacterium spp. Photobacterium spp. and Citrobacter spp.	aminoglycoside
2045Bi2-004	10 hours	fdf0d0f9-61aa-450d-9e26-075bb32c6737	27118	27911	-	sul2	95.96	94.89	card	Sul2 is a sulfonamide resistant dihydropteroate synthase of Gram-negative bacteria usually found on small plasmids.	sulfonamide
2045Bi2-004	10 hours	fdf0d0f9-61aa-450d-9e26-075bb32c6737	26141	26934	-	APH(3'')-Ib	97.39	92.88	card	APH(3'')-Ib is an aminoglycoside phosphotransferase encoded by plasmids transposons integrative conjugative elements and chromosomes in Enterobacteriaceae and Pseudomonas spp.	aminoglycoside
2045Bi2-018	10 hours	328b668d-706c-44e4-b4cb-9655d76b1ce1	2830	3654	-	APH(6)-Id	96.89	90.25	card		aminoglycoside
2045Bi2-018	10 hours	328b668d-706c-44e4-b4cb-9655d76b1ce1	3654	4349	-	APH(3'')-Ib	84.7	83.54	card		aminoglycoside
2045Bi2-018	10 hours	328b668d-706c-44e4-b4cb-9655d76b1ce1	1694	2487	-	APH(3')-Ia	96.69	93.42	card		aminoglycoside
2045Bi2-018	10 hours	378764ef-429c-4069-af90-b00d456539e2	51	831	+	APH(3')-Ia	95.59	91.8	card	APH(3')-Ia is a transposon-encoded aminoglycoside phosphotransferase in E. coli and S. enterica. It is identical at the protein sequence to APH(3')-Ic an aminoglycoside phosphotransferase encoded by plasmids transposons and genomic islands in K. pneumoniae A. baumannii S. marcescens Corynebacterium spp. Photobacterium spp. and Citrobacter spp.	aminoglycoside
2045Bi2-018	10 hours	59563f4e-0688-459a-b547-27e6a1b302ec	23505	24697	-	tet(H)	97.84	93.85	card	TetH is a tetracycline efflux protein expressed in Gram-negative bacteria (Actinobacillus Acinetobacter Gallibacterium Histophilus Mannheimia Moraxella Pasteurella and Psychrobacter). Its gene is linked to the resistance genes sul2 and strAB which confer resistance to sulfamethoxazole and streptomycin respectively.	tetracycline
2045Bi2-018	10 hours	617cdbc6-68f9-4568-b1d8-fce09a3034f4	8588	9417	+	APH(6)-Id	98.69	95.01	card		aminoglycoside
2045Bi2-018	10 hours	617cdbc6-68f9-4568-b1d8-fce09a3034f4	9750	10558	+	APH(3')-Ia	97.55	91.68	card		aminoglycoside
2045Bi2-018	10 hours	617cdbc6-68f9-4568-b1d8-fce09a3034f4	7786	8588	+	APH(3'')-Ib	99.5	97.4	card	APH(3'')-Ib is an aminoglycoside phosphotransferase encoded by plasmids transposons integrative conjugative elements and chromosomes in Enterobacteriaceae and Pseudomonas spp.	aminoglycoside
2045Bi2-018	10 hours	617cdbc6-68f9-4568-b1d8-fce09a3034f4	6809	7616	+	sul2	98.04	95.75	card		sulfonamide
2045Bi2-018	10 hours	7215bb62-11cd-48e7-a2d3-0e6f165d7b7c	9489	10295	+	sul2	96.81	88.11	card		sulfonamide
2045Bi2-018	10 hours	7215bb62-11cd-48e7-a2d3-0e6f165d7b7c	10481	11250	+	APH(3'')-Ib	93.91	90.14	card		aminoglycoside
2045Bi2-018	10 hours	7215bb62-11cd-48e7-a2d3-0e6f165d7b7c	11250	12079	+	APH(6)-Id	98.33	94.06	card		aminoglycoside
2045Bi2-018	10 hours	7215bb62-11cd-48e7-a2d3-0e6f165d7b7c	12406	13205	+	APH(3')-Ia	97.18	91.74	card		aminoglycoside
2045Bi2-018	10 hours	85629a99-2f1f-414c-8b44-03bb76c04004	47	1259	+	tet(H)	99	95.02	card	TetH is a tetracycline efflux protein expressed in Gram-negative bacteria (Actinobacillus Acinetobacter Gallibacterium Histophilus Mannheimia Moraxella Pasteurella and Psychrobacter). Its gene is linked to the resistance genes sul2 and strAB which confer resistance to sulfamethoxazole and streptomycin respectively.	tetracycline
2045Bi2-018	10 hours	9fa62e35-4a11-45a7-9824-5b81d136e9aa	6156	7352	+	tet(H)	98.42	96.79	card		tetracycline
2045Bi2-018	10 hours	a66be31e-eb06-4c13-a6ee-9a595e90c7d9	5757	6562	+	sul2	96.94	92.54	card		sulfonamide
2045Bi2-018	10 hours	a66be31e-eb06-4c13-a6ee-9a595e90c7d9	8685	9497	+	APH(3')-Ia	98.65	95.02	card		aminoglycoside
2045Bi2-018	10 hours	a66be31e-eb06-4c13-a6ee-9a595e90c7d9	7522	8358	+	APH(6)-Id	98.92	95.98	card		aminoglycoside
2045Bi2-018	10 hours	a66be31e-eb06-4c13-a6ee-9a595e90c7d9	6728	7522	+	APH(3'')-Ib	98.38	95.17	card		aminoglycoside
2045Bi2-018	10 hours	cb415a38-22f4-4cce-a7f8-8e1eb1a695a2	4294	5115	-	APH(3')-Ia	99.39	96.49	card	APH(3')-Ia is a transposon-encoded aminoglycoside phosphotransferase in E. coli and S. enterica. It is identical at the protein sequence to APH(3')-Ic an aminoglycoside phosphotransferase encoded by plasmids transposons and genomic islands in K. pneumoniae A. baumannii S. marcescens Corynebacterium spp. Photobacterium spp. and Citrobacter spp.	aminoglycoside
2045Bi2-018	10 hours	cb415a38-22f4-4cce-a7f8-8e1eb1a695a2	5455	6304	-	APH(6)-Id	99.88	95.89	card	APH(6)-Id is an aminoglycoside phosphotransferase encoded by plasmids integrative conjugative elements and chromosomal genomic islands in K. pneumoniae Salmonella spp. E. coli Shigella flexneri Providencia alcalifaciens Pseudomonas spp. V. cholerae Edwardsiella tarda Pasteurella multocida and Aeromonas bestiarum	aminoglycoside
2045Bi2-018	10 hours	cb415a38-22f4-4cce-a7f8-8e1eb1a695a2	6304	7103	-	APH(3'')-Ib	98.76	94.69	card		aminoglycoside
2045Bi2-018	10 hours	cb415a38-22f4-4cce-a7f8-8e1eb1a695a2	7273	8089	-	sul2	99.63	98.78	card		sulfonamide
2045Bi2-018	10 hours	e3629219-fe62-41cd-9dcb-e25f6d6ee6dd	11993	13174	+	tet(H)	97.92	96.75	card		tetracycline
2045Bi2-018	10 hours	fb0d7308-88c1-4b46-b711-f908a03f389b	7890	9078	-	tet(H)	96.18	89.27	card		tetracycline
2045Bi2-018	10 hours	fd90cae2-6f98-43e8-8769-5a56532fd29c	13874	15061	-	tet(H)	96.01	88.03	card		tetracycline
2045Bi2-018	10 hours	b2d25ba5-b940-43dc-b6f9-a0852d0e8bcb	9942	10745	-	sul2	97.3	91.28	card		sulfonamide
2045Bi2-018	10 hours	b2d25ba5-b940-43dc-b6f9-a0852d0e8bcb	8979	9773	-	APH(3'')-Ib	96.77	89.04	card		aminoglycoside
2045Bi2-018	10 hours	b2d25ba5-b940-43dc-b6f9-a0852d0e8bcb	7026	7822	-	APH(3')-Ia	95.96	87.95	card		aminoglycoside
2045Bi2-018	10 hours	b2d25ba5-b940-43dc-b6f9-a0852d0e8bcb	8162	8979	-	APH(6)-Id	96.42	90.58	card	APH(6)-Id is an aminoglycoside phosphotransferase encoded by plasmids integrative conjugative elements and chromosomal genomic islands in K. pneumoniae Salmonella spp. E. coli Shigella flexneri Providencia alcalifaciens Pseudomonas spp. V. cholerae Edwardsiella tarda Pasteurella multocida and Aeromonas bestiarum	aminoglycoside
2045Bi2-018	10 hours	2daa30b7-393e-4d2a-94fb-092a0ec94725	3475	4296	+	APH(6)-Id	97.85	95.82	card	APH(6)-Id is an aminoglycoside phosphotransferase encoded by plasmids integrative conjugative elements and chromosomal genomic islands in K. pneumoniae Salmonella spp. E. coli Shigella flexneri Providencia alcalifaciens Pseudomonas spp. V. cholerae Edwardsiella tarda Pasteurella multocida and Aeromonas bestiarum	aminoglycoside
2045Bi2-018	10 hours	2daa30b7-393e-4d2a-94fb-092a0ec94725	2676	3475	+	APH(3'')-Ib	99.5	98.51	card	APH(3'')-Ib is an aminoglycoside phosphotransferase encoded by plasmids transposons integrative conjugative elements and chromosomes in Enterobacteriaceae and Pseudomonas spp.	aminoglycoside
2045Bi2-018	10 hours	2daa30b7-393e-4d2a-94fb-092a0ec94725	1691	2509	+	sul2	99.63	98.66	card	Sul2 is a sulfonamide resistant dihydropteroate synthase of Gram-negative bacteria usually found on small plasmids.	sulfonamide
2045Bi2-018	10 hours	2daa30b7-393e-4d2a-94fb-092a0ec94725	4631	5444	+	APH(3')-Ia	98.28	93.96	card	APH(3')-Ia is a transposon-encoded aminoglycoside phosphotransferase in E. coli and S. enterica. It is identical at the protein sequence to APH(3')-Ic an aminoglycoside phosphotransferase encoded by plasmids transposons and genomic islands in K. pneumoniae A. baumannii S. marcescens Corynebacterium spp. Photobacterium spp. and Citrobacter spp.	aminoglycoside
2045Bi2-018	10 hours	4d9c2ae8-310a-4d74-ba48-88bf00a8a822	11536	12342	-	APH(3')-Ia	98.41	95.23	card		aminoglycoside
2045Bi2-018	10 hours	4d9c2ae8-310a-4d74-ba48-88bf00a8a822	12677	13512	-	APH(6)-Id	99.28	96.91	card		aminoglycoside
2045Bi2-018	10 hours	4d9c2ae8-310a-4d74-ba48-88bf00a8a822	14478	15274	-	sul2	96.57	92.83	card		sulfonamide
2045Bi2-018	10 hours	4d9c2ae8-310a-4d74-ba48-88bf00a8a822	13512	14309	-	APH(3'')-Ib	98.76	96.78	card	APH(3'')-Ib is an aminoglycoside phosphotransferase encoded by plasmids transposons integrative conjugative elements and chromosomes in Enterobacteriaceae and Pseudomonas spp.	aminoglycoside
2045Bi2-018	10 hours	4e878c17-baab-4861-9252-85b9ea63ba7f	24343	25151	+	APH(6)-Id	95.94	88.84	card		aminoglycoside
2045Bi2-018	10 hours	4e878c17-baab-4861-9252-85b9ea63ba7f	25475	26276	+	APH(3')-Ia	96.81	91.91	card		aminoglycoside
2045Bi2-018	10 hours	4e878c17-baab-4861-9252-85b9ea63ba7f	22610	23390	+	sul2	94.73	88.68	card		sulfonamide
2045Bi2-018	10 hours	4e878c17-baab-4861-9252-85b9ea63ba7f	23565	24316	+	APH(3'')-Ib	92.66	89.16	card	APH(3'')-Ib is an aminoglycoside phosphotransferase encoded by plasmids transposons integrative conjugative elements and chromosomes in Enterobacteriaceae and Pseudomonas spp.	aminoglycoside
2045Bi2-018	10 hours	e853bd3a-eea3-41e8-9931-80f6d473d342	2954	3755	-	APH(3')-Ia	96.81	91.79	card		aminoglycoside
2045Bi2-018	10 hours	18bfaf3d-cbda-4237-bbc9-a1316f098818	10760	11566	-	sul2	98.16	95.5	card		sulfonamide
2045Bi2-018	10 hours	18bfaf3d-cbda-4237-bbc9-a1316f098818	8954	9786	-	APH(6)-Id	99.04	97.03	card		aminoglycoside
2045Bi2-018	10 hours	18bfaf3d-cbda-4237-bbc9-a1316f098818	9786	10596	-	APH(3'')-Ib	99.5	96.69	card	APH(3'')-Ib is an aminoglycoside phosphotransferase encoded by plasmids transposons integrative conjugative elements and chromosomes in Enterobacteriaceae and Pseudomonas spp.	aminoglycoside
2045Bi2-018	10 hours	18bfaf3d-cbda-4237-bbc9-a1316f098818	7813	8624	-	APH(3')-Ia	98.65	95.02	card		aminoglycoside
2045Bi2-018	10 hours	27c5878d-aa75-403a-8569-4ebfde7be0a3	12824	13628	+	APH(3')-Ia	98.53	96.94	card	APH(3')-Ia is a transposon-encoded aminoglycoside phosphotransferase in E. coli and S. enterica. It is identical at the protein sequence to APH(3')-Ic an aminoglycoside phosphotransferase encoded by plasmids transposons and genomic islands in K. pneumoniae A. baumannii S. marcescens Corynebacterium spp. Photobacterium spp. and Citrobacter spp.	aminoglycoside
2045Bi2-018	10 hours	27c5878d-aa75-403a-8569-4ebfde7be0a3	9894	10686	+	sul2	96.57	94.03	card	Sul2 is a sulfonamide resistant dihydropteroate synthase of Gram-negative bacteria usually found on small plasmids.	sulfonamide
2045Bi2-018	10 hours	27c5878d-aa75-403a-8569-4ebfde7be0a3	11661	12491	+	APH(6)-Id	98.21	95.27	card		aminoglycoside
2045Bi2-018	10 hours	27c5878d-aa75-403a-8569-4ebfde7be0a3	10856	11661	+	APH(3'')-Ib	98.26	93.17	card		aminoglycoside
2045Bi2-018	10 hours	34b031b7-0320-42fe-877c-62896c518bbd	1551	2361	+	APH(3')-Ia	98.41	94.3	card		aminoglycoside
2045Bi2-018	10 hours	34b031b7-0320-42fe-877c-62896c518bbd	390	1204	+	APH(6)-Id	96.89	96.13	card		aminoglycoside
2045Bi2-018	10 hours	50c119d5-9d62-4a7b-acf5-60922f50dc95	10286	11055	-	sul2	92.52	85.49	card		sulfonamide
2045Bi2-018	10 hours	50c119d5-9d62-4a7b-acf5-60922f50dc95	9401	10140	-	APH(3'')-Ib	91.04	83.08	card		aminoglycoside
2045Bi2-018	10 hours	50c119d5-9d62-4a7b-acf5-60922f50dc95	8615	9389	-	APH(6)-Id	91.16	80.09	card		aminoglycoside
2045Bi2-018	10 hours	50c119d5-9d62-4a7b-acf5-60922f50dc95	7529	8294	-	APH(3')-Ia	92.28	82.1	card		aminoglycoside
2045Bi2-018	10 hours	f19afa31-2a07-40be-88b5-41247a425e5a	15879	16692	-	APH(6)-Id	96.89	92.14	card		aminoglycoside
2045Bi2-018	10 hours	f19afa31-2a07-40be-88b5-41247a425e5a	14730	15541	-	APH(3')-Ia	98.65	94.05	card		aminoglycoside
2045Bi2-018	10 hours	f19afa31-2a07-40be-88b5-41247a425e5a	17665	18475	-	sul2	98.77	96.83	card	Sul2 is a sulfonamide resistant dihydropteroate synthase of Gram-negative bacteria usually found on small plasmids.	sulfonamide
2045Bi2-018	10 hours	f19afa31-2a07-40be-88b5-41247a425e5a	16692	17496	-	APH(3'')-Ib	99.25	96.3	card	APH(3'')-Ib is an aminoglycoside phosphotransferase encoded by plasmids transposons integrative conjugative elements and chromosomes in Enterobacteriaceae and Pseudomonas spp.	aminoglycoside
2045Bi2-023	10 hours	0066ee88-79f2-44a8-b59c-69ab6347acda	3037	3851	-	sul2	99.14	97.81	card	Sul2 is a sulfonamide resistant dihydropteroate synthase of Gram-negative bacteria usually found on small plasmids.	sulfonamide
2045Bi2-023	10 hours	0066ee88-79f2-44a8-b59c-69ab6347acda	4645	5527	-	mphE	98.76	94.63	card	mphE is a macrolide phosphotransferase and resistance gene identified on a plasmid pRSB105	macrolide
2045Bi2-023	10 hours	08675fbc-e23b-48f7-972d-b3ea8f010d89	1093	1437	-	tet(34)	75.32	62.07	ncbi	oxytetracycline resistance phosphoribosyltransferase domain-containing protein Tet(34)	TETRACYCLINE
2045Bi2-023	10 hours	13e7d67b-7044-448c-b157-ca095784cfdd	9822	10625	-	sul2	98.16	96.22	card	Sul2 is a sulfonamide resistant dihydropteroate synthase of Gram-negative bacteria usually found on small plasmids.	sulfonamide
2045Bi2-023	10 hours	21440770-4a05-45cb-b72b-87cd74d36496	12742	13496	-	sul2	90.2	82.62	card		sulfonamide
2045Bi2-023	10 hours	21440770-4a05-45cb-b72b-87cd74d36496	15199	16630	-	msrE	94.17	83.07	card		lincosamide;macrolide;oxazolidinone;phenicol;pleuromutilin;streptogramin;tetracycline
2045Bi2-023	10 hours	21440770-4a05-45cb-b72b-87cd74d36496	14279	15145	-	mphE	95.59	85.87	card		macrolide
2045Bi2-023	10 hours	239e40ba-f168-4f3a-b544-8ea6fb19eac1	3902	5369	+	msrE	99.25	98.58	card	MsrE is an ABC-F subfamily protein expressed to Klebsiella pneumoniae that confers resistance to erythromycin and streptogramin B antibiotics. It is associated with plasmid DNA. It is also 100% identical to ABC-F type ribosomal protection protein Msr(E) which is in multiple species.	lincosamide;macrolide;oxazolidinone;phenicol;pleuromutilin;streptogramin;tetracycline
2045Bi2-023	10 hours	239e40ba-f168-4f3a-b544-8ea6fb19eac1	5424	6305	+	mphE	98.76	96.53	card	mphE is a macrolide phosphotransferase and resistance gene identified on a plasmid pRSB105	macrolide
2045Bi2-023	10 hours	239e40ba-f168-4f3a-b544-8ea6fb19eac1	7099	7909	+	sul2	99.14	98.04	card	Sul2 is a sulfonamide resistant dihydropteroate synthase of Gram-negative bacteria usually found on small plasmids.	sulfonamide
2045Bi2-023	10 hours	28333f0d-96cc-4bbe-853f-d66fb9301f5f	3611	3997	-	tet(34)	83.77	62.79	ncbi	oxytetracycline resistance phosphoribosyltransferase domain-containing protein Tet(34)	TETRACYCLINE
2045Bi2-023	10 hours	2af19067-4f4b-4c9c-b440-256fa5e6f3c6	12895	13290	-	tet(34)	85.71	60.61	ncbi	oxytetracycline resistance phosphoribosyltransferase domain-containing protein Tet(34)	TETRACYCLINE
2045Bi2-023	10 hours	2c83974d-7303-48cf-8360-84e13c4577ac	731	1495	+	sul2	91.79	84.97	card		sulfonamide
2045Bi2-023	10 hours	2d78de9f-ca9f-484c-8942-02faa32304e4	2102	2425	+	tet(34)	70.13	60.19	ncbi	oxytetracycline resistance phosphoribosyltransferase domain-containing protein Tet(34)	TETRACYCLINE
2045Bi2-023	10 hours	36a4c200-1d61-4639-ab09-c32ac7097c35	5265	6740	+	msrE	99.32	98.25	card		lincosamide;macrolide;oxazolidinone;phenicol;pleuromutilin;streptogramin;tetracycline
2045Bi2-023	10 hours	36a4c200-1d61-4639-ab09-c32ac7097c35	8452	9259	+	sul2	98.77	97.07	card	Sul2 is a sulfonamide resistant dihydropteroate synthase of Gram-negative bacteria usually found on small plasmids.	sulfonamide
2045Bi2-023	10 hours	36a4c200-1d61-4639-ab09-c32ac7097c35	6796	7666	+	mphE	97.97	95.84	card	mphE is a macrolide phosphotransferase and resistance gene identified on a plasmid pRSB105	macrolide
2045Bi2-023	10 hours	3c109d22-4eab-411d-aba2-916a580b6646	5807	6674	+	mphE	95.93	86.79	card		macrolide
2045Bi2-023	10 hours	3c109d22-4eab-411d-aba2-916a580b6646	7460	8252	+	sul2	95.71	86.84	card		sulfonamide
2045Bi2-023	10 hours	3e1e6620-dcc5-4f4b-94d6-1d00a86ac6e1	34504	35359	-	mphE	96.05	92.14	card		macrolide
2045Bi2-023	10 hours	3e1e6620-dcc5-4f4b-94d6-1d00a86ac6e1	32950	33730	-	sul2	94.12	87.94	card		sulfonamide
2045Bi2-023	10 hours	3e1e6620-dcc5-4f4b-94d6-1d00a86ac6e1	35415	36855	-	msrE	97.29	95.75	card		lincosamide;macrolide;oxazolidinone;phenicol;pleuromutilin;streptogramin;tetracycline
2045Bi2-023	10 hours	4e7d7c7e-3ab6-424f-b4c0-215d030bd687	1923	2207	+	tet(34)	61.69	62.11	ncbi	oxytetracycline resistance phosphoribosyltransferase domain-containing protein Tet(34)	TETRACYCLINE
2045Bi2-023	10 hours	514e6beb-14aa-445d-a6d2-2f8388bc952b	9813	10693	+	mphE	98.76	97.53	card		macrolide
2045Bi2-023	10 hours	514e6beb-14aa-445d-a6d2-2f8388bc952b	8284	9760	+	msrE	99.59	98.72	card		lincosamide;macrolide;oxazolidinone;phenicol;pleuromutilin;streptogramin;tetracycline
2045Bi2-023	10 hours	51e6fff3-5714-4248-be64-6f6da25515fa	12484	13947	+	msrE	98.92	97.84	card	MsrE is an ABC-F subfamily protein expressed to Klebsiella pneumoniae that confers resistance to erythromycin and streptogramin B antibiotics. It is associated with plasmid DNA. It is also 100% identical to ABC-F type ribosomal protection protein Msr(E) which is in multiple species.	lincosamide;macrolide;oxazolidinone;phenicol;pleuromutilin;streptogramin;tetracycline
2045Bi2-023	10 hours	51e6fff3-5714-4248-be64-6f6da25515fa	14003	14890	+	mphE	99.66	98.54	card		macrolide
2045Bi2-023	10 hours	528ea23b-e550-4ffb-ae17-75441ccad764	12492	13865	+	msrE	91.53	83.02	card		lincosamide;macrolide;oxazolidinone;phenicol;pleuromutilin;streptogramin;tetracycline
[truncated: 881 more rows]

[truncated: 3 more sheets: S Table 5B P. multocida, S Table5C H. somni, S Table 6 Reads multiple ARGs]
